# Supplementary material for: rac-2-Hydroxy-2,8-dimethyl-4-morpho­linoethyl-1-thia-4-aza­spiro­[4.5]decan-3-one
Source: Acta Crystallogr Sect E Struct Rep Online. 2008 Jul 23;64(Pt 8):o1574–5. doi: 10.1107/S1600536808022447 (PMC2962193; doi:10.1107/S1600536808022447)
Supplement: Supplementary file 1 [file e-64-o1574-sup1.cif]

##############################################################################
###                                                                        ###
###        Electronic paper (Acta Crystallographica Section E)             ###
###                                                                        ###
##############################################################################
#                                                                            #
# This CIF contains the data in a paper accepted for publication in Acta     #
# Crystallographica Section E. It conforms to the requirements of Notes      #
# for Authors for Section E, and has been peer reviewed under the auspices   #
# of the IUCr Commission on Journals.                                        #
#                                                                            #
# Full details of the Crystallographic Information File format               #
# are given in the paper "The Crystallographic Information File (CIF):       #
# a New Standard Archive File for Crystallography" by S. R. Hall, F. H.      #
# Allen and I. D. Brown [Acta Cryst. (1991), A47, 655-685].                  #
#                                                                            #
# The current version of the core CIF dictionary is obtainable from          #
# ftp://ftp.iucr.org/pub/cif_core.dic. The current version number is 2.4.    #
#                                                                            #
# Software is freely available for graphical display of the structure(s) in  #
# this CIF.  For information consult the CIF home page http://www.iucr.org/  #
# cif/home.html                                                              #
#                                                                            #
# This file may be used for bona fide research purposes within the           #
# scientific community so long as proper attribution is given to the journal # 
# article from which it was obtained.                                        #
#                                                                            #
##############################################################################
                                             
data_global
_audit_creation_method     'PLATON <TABLE ACC> option'
_journal_date_recd_electronic     2008-07-16
_journal_date_accepted     2008-07-17
_journal_name_full     'Acta Crystallographica, Section E'
_journal_year     2008
_journal_volume     64
_journal_issue      8
_journal_page_first     o1574
_journal_page_last     o1575
_journal_paper_category     QO
_journal_coeditor_code     KP2184
_publ_contact_author_name
; Dr. Mehmet Akkurt
;
_publ_contact_author_address
;
Department of Physics,
Faculty of Arts and Sciences,
Erciyes University,
38039 Kayseri,
Turkey
;
_publ_contact_author_email     akkurt@erciyes.edu.tr
_publ_contact_author_fax     '+90-352-4374933'
_publ_contact_author_phone     '+90-352-4374901 extra 33106'
_publ_section_title
;\
<i>rac</i>-2-Hydroxy-2,8-dimethyl-4-morpholinoethyl-1-thia-4-\
azaspiro[4.5]decan-3-one
;
loop_
    _publ_author_name
    _publ_author_address
    'Mehmet Akkurt'
;
Department of Physics,
Faculty of Arts and Sciences,
Erciyes University,
38039 Kayseri,
Turkey
;
    '\,Serife P\?inar Yal\,c\?in'
;
Department of Physics,
Faculty of Arts and Sciences,
Erciyes University,
38039 Kayseri,
Turkey
;
    'Nalan Terzio\(glu Klip'
;
Department of Pharmaceutical Chemistry,
Faculty of Pharmacy,
\.Istanbul University,
Beyaz\?it 34116, Istanbul,
Turkey
;
    'Orhan B\"uy\"ukg\"ung\"or'
;
Department of Physics
Faculty of Arts and Sciences
Ondokuz May\?is University
55139 Samsun
Turkey
;
data_I
_chemical_name_systematic
;
<i>rac</i>-2-Hydroxy-2,8-dimethyl-4-morpholinoethyl-1-thia-4-
azaspiro[4.5]decan-3-one
;
_chemical_name_common     ?
_chemical_formula_moiety     'C16 H28 N2 O3 S'
_chemical_formula_sum     'C16 H28 N2 O3 S'
_chemical_formula_structural     ?
_chemical_formula_iupac     'C16 H28 N2 O3 S'
_chemical_formula_weight     328.47
_chemical_melting_point     ?
_symmetry_cell_setting     triclinic
_symmetry_space_group_name_H-M     'P -1'
_symmetry_space_group_name_Hall     '-P 1'
loop_
    _symmetry_equiv_pos_site_id
    _symmetry_equiv_pos_as_xyz
    1 x,y,z
    2 -x,-y,-z
_cell_length_a     8.0753(4)
_cell_length_b     10.2002(5)
_cell_length_c     11.8734(6)
_cell_angle_alpha     82.467(4)
_cell_angle_beta     71.487(4)
_cell_angle_gamma     68.965(4)
_cell_volume     865.44(8)
_cell_formula_units_Z     2
_cell_measurement_reflns_used     29023
_cell_measurement_theta_min     2.14
_cell_measurement_theta_max     27.38
_cell_measurement_temperature     296
_cell_special_details
;
;
_exptl_crystal_description     'block'
_exptl_crystal_colour     'colourless'
_exptl_crystal_size_max     0.730
_exptl_crystal_size_mid     0.450
_exptl_crystal_size_min     0.290
_exptl_crystal_size_rad     ?
_exptl_crystal_density_diffrn     1.260
_exptl_crystal_density_meas     ?
_exptl_crystal_density_method     'Not Measured'
_exptl_crystal_F_000     356
loop_
    _exptl_crystal_face_index_h
    _exptl_crystal_face_index_k
    _exptl_crystal_face_index_l
    _exptl_crystal_face_perp_dist
    4 3 5 0.1170
    -4 -2 -5 0.1710
    -1 0 8 0.1330
    1 1 -8 0.1820
    5 -2 -5 0.2400
    0 5 6 0.1980
    0 -6 -1 0.3450
    5 4 5 0.1270
    5 3 -1 0.1960
    -1 -5 1 0.3480
    0 0 1 0.1510
    -1 -4 -4 0.2960
    -1 5 -3 0.3960
    -3 -1 -8 0.1780
    -2 -3 -2 0.2460
    -5 -3 -3 0.1730
    -5 -6 2 0.2470
_exptl_absorpt_coefficient_mu     0.201
_exptl_absorpt_correction_type     integration
_exptl_absorpt_process_details     '(X-RED32; Stoe & Cie, 2002)'
_exptl_absorpt_correction_T_min     0.867
_exptl_absorpt_correction_T_max     0.944
_exptl_special_details
;
;
_diffrn_ambient_temperature     296
_diffrn_radiation_type     'Mo K\a'
_diffrn_radiation_wavelength     0.71073
_diffrn_radiation_monochromator     'plane graphite'
_diffrn_measurement_device_type     'Stoe IPDS-2'
_diffrn_measurement_device     '2-circle goniometer'
_diffrn_measurement_method     \w
_diffrn_detector_area_resol_mean     6.67
_diffrn_reflns_number     18220
_diffrn_reflns_av_R_equivalents     0.0380
_diffrn_reflns_av_sigmaI/netI     0.0200
_diffrn_reflns_theta_min     2.14
_diffrn_reflns_theta_max     26.91
_diffrn_reflns_theta_full     26.91
_diffrn_measured_fraction_theta_max     0.986
_diffrn_measured_fraction_theta_full     0.986
_diffrn_reflns_limit_h_min     -10
_diffrn_reflns_limit_h_max     10
_diffrn_reflns_limit_k_min     -12
_diffrn_reflns_limit_k_max     12
_diffrn_reflns_limit_l_min     -15
_diffrn_reflns_limit_l_max     15
_diffrn_reflns_reduction_process
;
;
_diffrn_standards_number     0
_diffrn_standards_interval_count     .
_diffrn_standards_interval_time     .
_diffrn_standards_decay_%     ?
_refine_special_details
;
Refinement on <i>F</i>^2^ for ALL reflections except those flagged by the user
for potential systematic errors. Weighted <i>R</i>-factors <i>wR</i> and all
goodnesses of fit <i>S</i> are based on <i>F</i>^2^, conventional
<i>R</i>-factors <i>R</i> are based on <i>F</i>, with <i>F</i> set to zero for
negative <i>F</i>^2^. The observed criterion of <i>F</i>^2^ > \s(<i>F</i>^2^)
is used only for calculating -<i>R</i>-factor-obs <i>etc</i>. and is not
relevant to the choice of reflections for refinement. <i>R</i>-factors based
on <i>F</i>^2^ are statistically about twice as large as those based on
<i>F</i>, and <i>R</i>-factors based on ALL data will be even larger.
;
_reflns_number_total     3693
_reflns_number_gt     3319
_reflns_threshold_expression     I>2\s(I)
_refine_ls_structure_factor_coef     Fsqd
_refine_ls_matrix_type     full
_refine_ls_R_factor_all     0.0403
_refine_ls_R_factor_gt     0.0355
_refine_ls_wR_factor_gt     0.0905
_refine_ls_wR_factor_ref     0.0933
_refine_ls_goodness_of_fit_ref     1.041
_refine_ls_restrained_S_all     1.041
_refine_ls_number_reflns     3693
_refine_ls_number_parameters     199
_refine_ls_number_restraints     0
_refine_ls_number_constraints     ?
_refine_ls_hydrogen_treatment     constr
_refine_ls_weighting_scheme     'calc'
_refine_ls_weighting_details
         'calc w=1/[\s^2^(Fo^2^)+(0.0478P)^2^+0.1524P] where P=(Fo^2^+2Fc^2^)/3'
_atom_sites_solution_hydrogens     geom
_atom_sites_solution_primary     direct
_atom_sites_solution_secondary     difmap
_refine_ls_shift/su_max     0.000
_refine_ls_shift/su_mean     0.000
_refine_diff_density_max     0.308
_refine_diff_density_min     -0.207
_refine_ls_extinction_method     none
_refine_ls_abs_structure_details     ?
_refine_ls_abs_structure_Flack     .
loop_
    _atom_type_symbol
    _atom_type_description
    _atom_type_scat_dispersion_real
    _atom_type_scat_dispersion_imag
    _atom_type_scat_source
    S S 0.1246 0.1234 'International Tables Vol C Tables 4.2.6.8 and 6.1.1.4'
    O O 0.0106 0.0060 'International Tables Vol C Tables 4.2.6.8 and 6.1.1.4'
    N N 0.0061 0.0033 'International Tables Vol C Tables 4.2.6.8 and 6.1.1.4'
    H H 0.0000 0.0000 'International Tables Vol C Tables 4.2.6.8 and 6.1.1.4'
    C C 0.0033 0.0016 'International Tables Vol C Tables 4.2.6.8 and 6.1.1.4'
_computing_data_collection     'X-AREA (Stoe & Cie, 2002)'
_computing_cell_refinement     'X-AREA (Stoe & Cie, 2002)'
_computing_data_reduction     'X-RED32 (Stoe & Cie, 2002)'
_computing_structure_solution     'SIR97 (Altomare <i>et al.</i>,  1999)'
_computing_structure_refinement     'SHELXL97 (Sheldrick, 2008)'
_computing_molecular_graphics     'ORTEP-3 for Windows (Farrugia, 1997)'
_computing_publication_material
                                'WinGX (Farrugia, 1999) and PLATON (Spek, 2003)'
loop_
    _atom_site_type_symbol
    _atom_site_label
    _atom_site_fract_x
    _atom_site_fract_y
    _atom_site_fract_z
    _atom_site_U_iso_or_equiv
    _atom_site_thermal_displace_type
    _atom_site_calc_flag
    _atom_site_refinement_flags
    _atom_site_occupancy
    S S1 0.33771(4) 0.24227(4) 0.79561(3) 0.04860(10)
                                                    Uani . . 1.000
    O O1 0.45350(15) 0.25388(12) 0.45525(9) 0.0555(3) Uani . . 1.000
    O O2 1.23062(15) 0.29531(12) 0.15285(9) 0.0597(3) Uani . . 1.000
    O O3 0.11938(12) 0.32395(10) 0.65362(9) 0.0480(3) Uani . . 1.000
    N N1 0.59680(14) 0.23670(11) 0.59509(9) 0.0389(3) Uani . . 1.000
    N N2 0.90885(14) 0.39307(11) 0.34820(9) 0.0372(3) Uani . . 1.000
    C C1 0.28811(17) 0.22315(13) 0.65981(12) 0.0417(4) Uani . . 1.000
    C C2 0.45358(17) 0.24085(13) 0.55883(11) 0.0408(3) Uani . . 1.000
    C C3 0.58346(16) 0.22120(13) 0.72210(10) 0.0369(3) Uani . . 1.000
    C C4 0.7085(2) 0.07643(14) 0.75151(12) 0.0482(4) Uani . . 1.000
    C C5 0.7034(2) 0.06187(17) 0.88162(14) 0.0583(5) Uani . . 1.000
    C C6 0.7495(2) 0.17691(19) 0.92078(13) 0.0587(5) Uani . . 1.000
    C C7 0.6200(2) 0.31982(17) 0.89350(13) 0.0541(5) Uani . . 1.000
    C C8 0.62959(19) 0.33651(14) 0.76215(12) 0.0445(4) Uani . . 1.000
    C C9 0.7389(3) 0.1587(3) 1.05180(17) 0.0881(8) Uani . . 1.000
    C C10 0.76951(17) 0.23709(13) 0.50474(11) 0.0413(3) Uani . . 1.000
    C C11 0.75792(17) 0.38482(13) 0.45390(11) 0.0408(3) Uani . . 1.000
    C C12 0.90146(19) 0.34106(16) 0.24137(11) 0.0471(4) Uani . . 1.000
    C C13 1.0540(2) 0.36400(19) 0.13593(12) 0.0584(5) Uani . . 1.000
    C C14 1.2384(2) 0.34737(18) 0.25562(13) 0.0554(5) Uani . . 1.000
    C C15 1.09318(17) 0.32359(15) 0.36461(11) 0.0432(4) Uani . . 1.000
    C C16 0.2750(2) 0.08031(15) 0.65024(15) 0.0561(5) Uani . . 1.000
    H H3 0.12210 0.40260 0.65820 0.0720 Uiso calc R 1.000
    H H4A 0.66870 0.00470 0.73310 0.0580 Uiso calc R 1.000
    H H4B 0.83500 0.06140 0.70220 0.0580 Uiso calc R 1.000
    H H5A 0.58070 0.06390 0.93020 0.0700 Uiso calc R 1.000
    H H5B 0.79130 -0.02850 0.89480 0.0700 Uiso calc R 1.000
    H H6 0.87690 0.16960 0.87490 0.0700 Uiso calc R 1.000
    H H7A 0.65370 0.39320 0.91510 0.0650 Uiso calc R 1.000
    H H7B 0.49370 0.33050 0.94100 0.0650 Uiso calc R 1.000
    H H8A 0.54300 0.42730 0.74850 0.0530 Uiso calc R 1.000
    H H8B 0.75330 0.33370 0.71510 0.0530 Uiso calc R 1.000
    H H9A 0.82270 0.06800 1.06540 0.1320 Uiso calc R 1.000
    H H9B 0.61470 0.16630 1.09830 0.1320 Uiso calc R 1.000
    H H9C 0.77270 0.23040 1.07430 0.1320 Uiso calc R 1.000
    H H10A 0.79540 0.17570 0.44090 0.0500 Uiso calc R 1.000
    H H10B 0.87110 0.20060 0.53970 0.0500 Uiso calc R 1.000
    H H11A 0.64170 0.42750 0.43460 0.0490 Uiso calc R 1.000
    H H11B 0.75450 0.44050 0.51540 0.0490 Uiso calc R 1.000
    H H12A 0.78170 0.39070 0.22810 0.0570 Uiso calc R 1.000
    H H12B 0.91750 0.24180 0.25140 0.0570 Uiso calc R 1.000
    H H13A 1.05010 0.32880 0.06510 0.0700 Uiso calc R 1.000
    H H13B 1.03320 0.46390 0.12390 0.0700 Uiso calc R 1.000
    H H14A 1.21920 0.44710 0.24480 0.0670 Uiso calc R 1.000
    H H14B 1.36030 0.30050 0.26640 0.0670 Uiso calc R 1.000
    H H15A 1.11570 0.22360 0.37830 0.0520 Uiso calc R 1.000
    H H15B 1.09970 0.36120 0.43340 0.0520 Uiso calc R 1.000
    H H16A 0.17160 0.06840 0.71300 0.0840 Uiso calc R 1.000
    H H16B 0.38720 0.00790 0.65670 0.0840 Uiso calc R 1.000
    H H16C 0.25790 0.07430 0.57490 0.0840 Uiso calc R 1.000
loop_
    _atom_site_aniso_label
    _atom_site_aniso_U_11
    _atom_site_aniso_U_22
    _atom_site_aniso_U_33
    _atom_site_aniso_U_12
    _atom_site_aniso_U_13
    _atom_site_aniso_U_23
    S1 0.0372(2) 0.0676(2) 0.0380(2) -0.0232(2) -0.00030(10)
                                                           -0.00240(10)
    O1 0.0540(6) 0.0738(7) 0.0406(5) -0.0258(5) -0.0106(4) -0.0033(4)
    O2 0.0495(6) 0.0739(7) 0.0429(5) -0.0201(5) 0.0074(4) -0.0128(5)
    O3 0.0364(5) 0.0458(5) 0.0612(6) -0.0141(4) -0.0110(4) -0.0065(4)
    N1 0.0332(5) 0.0452(6) 0.0346(5) -0.0165(4) -0.0011(4) -0.0009(4)
    N2 0.0344(5) 0.0407(5) 0.0322(5) -0.0144(4) -0.0012(4) -0.0031(4)
    C1 0.0360(6) 0.0429(6) 0.0448(7) -0.0163(5) -0.0054(5) -0.0035(5)
    C2 0.0389(6) 0.0406(6) 0.0407(6) -0.0150(5) -0.0059(5) -0.0034(5)
    C3 0.0334(5) 0.0390(6) 0.0353(6) -0.0152(5) -0.0026(4) -0.0006(4)
    C4 0.0480(7) 0.0408(7) 0.0478(7) -0.0115(6) -0.0081(6) 0.0007(5)
    C5 0.0593(9) 0.0556(8) 0.0498(8) -0.0133(7) -0.0140(7) 0.0106(6)
    C6 0.0453(7) 0.0845(11) 0.0437(7) -0.0222(7) -0.0098(6) -0.0002(7)
    C7 0.0564(8) 0.0637(9) 0.0458(7) -0.0296(7) -0.0056(6) -0.0099(6)
    C8 0.0460(7) 0.0430(7) 0.0447(7) -0.0210(5) -0.0064(5) -0.0018(5)
    C9 0.0772(13) 0.1301(19) 0.0518(10) -0.0263(12) -0.0219(9) -0.0022(10)
    C10 0.0330(6) 0.0421(6) 0.0391(6) -0.0125(5) 0.0022(5) -0.0012(5)
    C11 0.0355(6) 0.0396(6) 0.0387(6) -0.0126(5) 0.0018(5) -0.0038(5)
    C12 0.0457(7) 0.0579(8) 0.0387(6) -0.0195(6) -0.0102(5) -0.0038(5)
    C13 0.0639(9) 0.0734(10) 0.0334(7) -0.0260(8) -0.0045(6) -0.0019(6)
    C14 0.0409(7) 0.0703(9) 0.0520(8) -0.0259(7) 0.0014(6) -0.0080(7)
    C15 0.0355(6) 0.0517(7) 0.0395(6) -0.0150(5) -0.0048(5) -0.0055(5)
    C16 0.0533(8) 0.0466(8) 0.0683(9) -0.0239(6) -0.0077(7) -0.0058(6)
_geom_special_details
;
Bond distances, angles <i>etc</i>. have been calculated using the rounded
fractional coordinates. All su's are estimated from the variances of the
(full) variance-covariance matrix. The cell e.s.d.'s are taken into account in
the estimation of distances, angles and torsion angles
;
loop_
    _geom_bond_atom_site_label_1
    _geom_bond_atom_site_label_2
    _geom_bond_site_symmetry_1
    _geom_bond_site_symmetry_2
    _geom_bond_distance
    _geom_bond_publ_flag
    S1 C1 . . 1.8295(14) no
    S1 C3 . . 1.8410(14) no
    O1 C2 . . 1.2197(16) no
    O2 C13 . . 1.412(2) no
    O2 C14 . . 1.4204(19) no
    O3 C1 . . 1.3990(17) no
    O3 H3 . . 0.8200 no
    N1 C3 . . 1.4688(15) no
    N1 C10 . . 1.4659(18) no
    N1 C2 . . 1.3420(19) no
    N2 C12 . . 1.4633(17) no
    N2 C15 . . 1.4651(19) no
    N2 C11 . . 1.4636(17) no
    C1 C2 . . 1.535(2) no
    C1 C16 . . 1.520(2) no
    C3 C8 . . 1.524(2) no
    C3 C4 . . 1.5298(19) no
    C4 C5 . . 1.521(2) no
    C5 C6 . . 1.516(2) no
    C6 C9 . . 1.521(2) no
    C6 C7 . . 1.523(2) no
    C7 C8 . . 1.527(2) no
    C10 C11 . . 1.5297(18) no
    C12 C13 . . 1.513(2) no
    C14 C15 . . 1.506(2) no
    C4 H4A . . 0.9700 no
    C4 H4B . . 0.9700 no
    C5 H5A . . 0.9700 no
    C5 H5B . . 0.9700 no
    C6 H6 . . 0.9800 no
    C7 H7A . . 0.9700 no
    C7 H7B . . 0.9700 no
    C8 H8A . . 0.9700 no
    C8 H8B . . 0.9700 no
    C9 H9A . . 0.9600 no
    C9 H9B . . 0.9600 no
    C9 H9C . . 0.9600 no
    C10 H10A . . 0.9700 no
    C10 H10B . . 0.9700 no
    C11 H11A . . 0.9700 no
    C11 H11B . . 0.9700 no
    C12 H12A . . 0.9700 no
    C12 H12B . . 0.9700 no
    C13 H13A . . 0.9700 no
    C13 H13B . . 0.9700 no
    C14 H14A . . 0.9700 no
    C14 H14B . . 0.9700 no
    C15 H15A . . 0.9700 no
    C15 H15B . . 0.9700 no
    C16 H16A . . 0.9600 no
    C16 H16B . . 0.9600 no
    C16 H16C . . 0.9600 no
loop_
    _geom_contact_atom_site_label_1
    _geom_contact_atom_site_label_2
    _geom_contact_distance
    _geom_contact_site_symmetry_1
    _geom_contact_site_symmetry_2
    _geom_contact_publ_flag
    S1 N1 2.6146(11) . . no
    S1 H5A 2.8900 . . no
    S1 H7B 2.8200 . . no
    O1 O3 2.8913(15) . . no
    O1 C11 3.187(2) . . no
    O1 C14 3.221(2) . 1_455 no
    O1 C15 3.230(2) . 1_455 no
    O2 N2 2.8364(16) . . no
    O3 C15 3.3942(17) . 2_666 no
    O3 O1 2.8913(15) . . no
    O3 N2 2.8104(14) . 2_666 no
    O1 H10A 2.5400 . . no
    O1 H11A 2.6600 . . no
    O1 H15B 2.7500 . 1_455 no
    O1 H16C 2.8000 . . no
    O1 H14B 2.5200 . 1_455 no
    O1 H16B 2.8200 . 2_656 no
    O2 H9B 2.7900 . 1_654 no
    O2 H7B 2.8100 . 1_654 no
    O3 H15B 2.6400 . 1_455 no
    O3 H8B 2.7800 . 1_455 no
    O3 H14A 2.9100 . 2_666 no
    N1 S1 2.6146(11) . . no
    N2 O2 2.8364(16) . . no
    N2 O3 2.8104(14) . 2_666 no
    N2 H3 2.0000 . 2_666 no
    C2 C11 3.5847(18) . 2_666 no
    C8 C11 3.4925(18) . . no
    C11 C8 3.4925(18) . . no
    C11 C2 3.5847(18) . 2_666 no
    C11 O1 3.187(2) . . no
    C14 O1 3.221(2) . 1_655 no
    C15 O1 3.230(2) . 1_655 no
    C15 O3 3.3942(17) . 2_666 no
    C2 H11A 2.8300 . . no
    C4 H10B 2.8100 . . no
    C8 H14A 2.8600 . 2_766 no
    C8 H10B 2.9100 . . no
    C8 H11B 2.9700 . . no
    C10 H12B 2.8600 . . no
    C10 H4B 2.8300 . . no
    C10 H15A 2.6800 . . no
    C10 H8B 2.7500 . . no
    C11 H8B 3.0700 . . no
    C11 H3 2.7100 . 2_666 no
    C11 H11A 3.0600 . 2_666 no
    C12 H3 2.9300 . 2_666 no
    C12 H10A 2.8100 . . no
    C12 H9C 3.0000 . 1_554 no
    C14 H9B 3.0700 . 1_654 no
    C14 H3 3.0800 . 2_666 no
    C15 H10B 2.7700 . . no
    C15 H3 2.7400 . 2_666 no
    H3 N2 2.0000 . 2_666 no
    H3 C11 2.7100 . 2_666 no
    H3 C12 2.9300 . 2_666 no
    H3 C14 3.0800 . 2_666 no
    H3 C15 2.7400 . 2_666 no
    H3 H14A 2.5900 . 2_666 no
    H4A H15A 2.5800 . 2_756 no
    H4B C10 2.8300 . . no
    H4B H10B 2.2500 . . no
    H5A S1 2.8900 . . no
    H5A H7B 2.5600 . . no
    H5A H9B 2.5000 . . no
    H5A H5A 2.3300 . 2_657 no
    H5B H9A 2.4800 . . no
    H6 H8B 2.5600 . . no
    H6 H16A 2.5100 . 1_655 no
    H7A H9C 2.5400 . . no
    H7A H14A 2.5400 . 2_766 no
    H7B S1 2.8200 . . no
    H7B O2 2.8100 . 1_456 no
    H7B H5A 2.5600 . . no
    H7B H9B 2.5300 . . no
    H8A H12A 2.5600 . 2_666 no
    H8B O3 2.7800 . 1_655 no
    H8B C10 2.7500 . . no
    H8B C11 3.0700 . . no
    H8B H6 2.5600 . . no
    H8B H10B 2.3800 . . no
    H8B H11B 2.4700 . . no
    H8B H14A 2.4400 . 2_766 no
    H9A H5B 2.4800 . . no
    H9B O2 2.7900 . 1_456 no
    H9B C14 3.0700 . 1_456 no
    H9B H5A 2.5000 . . no
    H9B H7B 2.5300 . . no
    H9B H14B 2.4800 . 1_456 no
    H9C C12 3.0000 . 1_556 no
    H9C H7A 2.5400 . . no
    H10A O1 2.5400 . . no
    H10A C12 2.8100 . . no
    H10A H12B 2.2700 . . no
    H10B C4 2.8100 . . no
    H10B C8 2.9100 . . no
    H10B C15 2.7700 . . no
    H10B H4B 2.2500 . . no
    H10B H8B 2.3800 . . no
    H10B H15A 2.3300 . . no
    H11A O1 2.6600 . . no
    H11A C2 2.8300 . . no
    H11A H12A 2.3700 . . no
    H11A C11 3.0600 . 2_666 no
    H11A H11A 2.4000 . 2_666 no
    H11B C8 2.9700 . . no
    H11B H8B 2.4700 . . no
    H11B H15B 2.5000 . . no
    H12A H11A 2.3700 . . no
    H12A H8A 2.5600 . 2_666 no
    H12B C10 2.8600 . . no
    H12B H10A 2.2700 . . no
    H12B H15A 2.4700 . . no
    H13B H14A 2.3400 . . no
    H14A H13B 2.3400 . . no
    H14A O3 2.9100 . 2_666 no
    H14A C8 2.8600 . 2_766 no
    H14A H3 2.5900 . 2_666 no
    H14A H7A 2.5400 . 2_766 no
    H14A H8B 2.4400 . 2_766 no
    H14B O1 2.5200 . 1_655 no
    H14B H9B 2.4800 . 1_654 no
    H15A C10 2.6800 . . no
    H15A H10B 2.3300 . . no
    H15A H12B 2.4700 . . no
    H15A H4A 2.5800 . 2_756 no
    H15B O1 2.7500 . 1_655 no
    H15B O3 2.6400 . 1_655 no
    H15B H11B 2.5000 . . no
    H16A H6 2.5100 . 1_455 no
    H16B O1 2.8200 . 2_656 no
    H16C O1 2.8000 . . no
loop_
    _geom_angle_atom_site_label_1
    _geom_angle_atom_site_label_2
    _geom_angle_atom_site_label_3
    _geom_angle_site_symmetry_1
    _geom_angle_site_symmetry_2
    _geom_angle_site_symmetry_3
    _geom_angle
    _geom_angle_publ_flag
    C1 S1 C3 . . . 94.96(6) no
    C13 O2 C14 . . . 109.74(12) no
    C1 O3 H3 . . . 109.00 no
    C2 N1 C10 . . . 118.36(10) no
    C3 N1 C10 . . . 121.36(11) no
    C2 N1 C3 . . . 120.12(11) no
    C11 N2 C15 . . . 113.24(10) no
    C12 N2 C15 . . . 109.83(11) no
    C11 N2 C12 . . . 113.29(11) no
    S1 C1 C2 . . . 104.53(10) no
    S1 C1 C16 . . . 113.45(10) no
    S1 C1 O3 . . . 110.65(9) no
    O3 C1 C16 . . . 107.00(12) no
    C2 C1 C16 . . . 108.91(11) no
    O3 C1 C2 . . . 112.40(11) no
    O1 C2 C1 . . . 121.93(14) no
    N1 C2 C1 . . . 113.93(11) no
    O1 C2 N1 . . . 124.12(13) no
    S1 C3 N1 . . . 103.79(9) no
    S1 C3 C8 . . . 109.34(9) no
    N1 C3 C4 . . . 111.50(10) no
    S1 C3 C4 . . . 110.49(9) no
    C4 C3 C8 . . . 110.34(12) no
    N1 C3 C8 . . . 111.20(10) no
    C3 C4 C5 . . . 111.95(11) no
    C4 C5 C6 . . . 112.88(13) no
    C5 C6 C7 . . . 109.51(14) no
    C7 C6 C9 . . . 111.87(16) no
    C5 C6 C9 . . . 110.62(16) no
    C6 C7 C8 . . . 111.54(12) no
    C3 C8 C7 . . . 111.69(12) no
    N1 C10 C11 . . . 111.71(11) no
    N2 C11 C10 . . . 115.84(11) no
    N2 C12 C13 . . . 109.15(13) no
    O2 C13 C12 . . . 111.53(12) no
    O2 C14 C15 . . . 111.11(14) no
    N2 C15 C14 . . . 109.61(11) no
    C3 C4 H4A . . . 109.00 no
    C3 C4 H4B . . . 109.00 no
    C5 C4 H4A . . . 109.00 no
    C5 C4 H4B . . . 109.00 no
    H4A C4 H4B . . . 108.00 no
    C4 C5 H5A . . . 109.00 no
    C4 C5 H5B . . . 109.00 no
    C6 C5 H5A . . . 109.00 no
    C6 C5 H5B . . . 109.00 no
    H5A C5 H5B . . . 108.00 no
    C5 C6 H6 . . . 108.00 no
    C7 C6 H6 . . . 108.00 no
    C9 C6 H6 . . . 108.00 no
    C6 C7 H7A . . . 109.00 no
    C6 C7 H7B . . . 109.00 no
    C8 C7 H7A . . . 109.00 no
    C8 C7 H7B . . . 109.00 no
    H7A C7 H7B . . . 108.00 no
    C3 C8 H8A . . . 109.00 no
    C3 C8 H8B . . . 109.00 no
    C7 C8 H8A . . . 109.00 no
    C7 C8 H8B . . . 109.00 no
    H8A C8 H8B . . . 108.00 no
    C6 C9 H9A . . . 109.00 no
    C6 C9 H9B . . . 109.00 no
    C6 C9 H9C . . . 109.00 no
    H9A C9 H9B . . . 110.00 no
    H9A C9 H9C . . . 109.00 no
    H9B C9 H9C . . . 109.00 no
    N1 C10 H10A . . . 109.00 no
    N1 C10 H10B . . . 109.00 no
    C11 C10 H10A . . . 109.00 no
    C11 C10 H10B . . . 109.00 no
    H10A C10 H10B . . . 108.00 no
    N2 C11 H11A . . . 108.00 no
    N2 C11 H11B . . . 108.00 no
    C10 C11 H11A . . . 108.00 no
    C10 C11 H11B . . . 108.00 no
    H11A C11 H11B . . . 107.00 no
    N2 C12 H12A . . . 110.00 no
    N2 C12 H12B . . . 110.00 no
    C13 C12 H12A . . . 110.00 no
    C13 C12 H12B . . . 110.00 no
    H12A C12 H12B . . . 108.00 no
    O2 C13 H13A . . . 109.00 no
    O2 C13 H13B . . . 109.00 no
    C12 C13 H13A . . . 109.00 no
    C12 C13 H13B . . . 109.00 no
    H13A C13 H13B . . . 108.00 no
    O2 C14 H14A . . . 109.00 no
    O2 C14 H14B . . . 109.00 no
    C15 C14 H14A . . . 109.00 no
    C15 C14 H14B . . . 109.00 no
    H14A C14 H14B . . . 108.00 no
    N2 C15 H15A . . . 110.00 no
    N2 C15 H15B . . . 110.00 no
    C14 C15 H15A . . . 110.00 no
    C14 C15 H15B . . . 110.00 no
    H15A C15 H15B . . . 108.00 no
    C1 C16 H16A . . . 109.00 no
    C1 C16 H16B . . . 109.00 no
    C1 C16 H16C . . . 109.00 no
    H16A C16 H16B . . . 109.00 no
    H16A C16 H16C . . . 109.00 no
    H16B C16 H16C . . . 109.00 no
loop_
    _geom_torsion_atom_site_label_1
    _geom_torsion_atom_site_label_2
    _geom_torsion_atom_site_label_3
    _geom_torsion_atom_site_label_4
    _geom_torsion_site_symmetry_1
    _geom_torsion_site_symmetry_2
    _geom_torsion_site_symmetry_3
    _geom_torsion_site_symmetry_4
    _geom_torsion
    _geom_torsion_publ_flag
    C3 S1 C1 O3 . . . . -136.07(10) no
    C3 S1 C1 C2 . . . . -14.85(9) no
    C3 S1 C1 C16 . . . . 103.66(11) no
    C1 S1 C3 N1 . . . . 13.84(9) no
    C1 S1 C3 C4 . . . . -105.81(9) no
    C1 S1 C3 C8 . . . . 132.57(9) no
    C14 O2 C13 C12 . . . . -59.69(17) no
    C13 O2 C14 C15 . . . . 59.60(16) no
    C2 N1 C10 C11 . . . . 79.30(14) no
    C3 N1 C2 O1 . . . . 179.78(12) no
    C10 N1 C2 O1 . . . . -4.83(19) no
    C3 N1 C10 C11 . . . . -105.38(13) no
    C2 N1 C3 C8 . . . . -126.75(13) no
    C10 N1 C3 C8 . . . . 58.01(15) no
    C10 N1 C2 C1 . . . . 173.42(10) no
    C2 N1 C3 C4 . . . . 109.65(14) no
    C2 N1 C3 S1 . . . . -9.30(13) no
    C10 N1 C3 S1 . . . . 175.45(9) no
    C10 N1 C3 C4 . . . . -65.59(15) no
    C3 N1 C2 C1 . . . . -1.97(16) no
    C11 N2 C12 C13 . . . . 175.83(12) no
    C15 N2 C11 C10 . . . . -54.44(15) no
    C15 N2 C12 C13 . . . . -56.45(15) no
    C11 N2 C15 C14 . . . . -175.38(11) no
    C12 N2 C15 C14 . . . . 56.88(15) no
    C12 N2 C11 C10 . . . . 71.48(15) no
    S1 C1 C2 N1 . . . . 12.26(13) no
    O3 C1 C2 O1 . . . . -49.39(17) no
    O3 C1 C2 N1 . . . . 132.32(12) no
    C16 C1 C2 O1 . . . . 69.00(17) no
    C16 C1 C2 N1 . . . . -109.30(13) no
    S1 C1 C2 O1 . . . . -169.45(11) no
    N1 C3 C8 C7 . . . . -178.85(12) no
    C8 C3 C4 C5 . . . . 52.97(16) no
    S1 C3 C8 C7 . . . . 67.13(14) no
    N1 C3 C4 C5 . . . . 177.06(13) no
    C4 C3 C8 C7 . . . . -54.59(16) no
    S1 C3 C4 C5 . . . . -68.06(15) no
    C3 C4 C5 C6 . . . . -54.55(19) no
    C4 C5 C6 C7 . . . . 55.23(18) no
    C4 C5 C6 C9 . . . . 178.97(16) no
    C5 C6 C7 C8 . . . . -56.25(18) no
    C9 C6 C7 C8 . . . . -179.25(16) no
    C6 C7 C8 C3 . . . . 57.30(18) no
    N1 C10 C11 N2 . . . . -169.01(11) no
    N2 C12 C13 O2 . . . . 58.47(17) no
    O2 C14 C15 N2 . . . . -58.52(16) no
loop_
    _geom_hbond_atom_site_label_D
    _geom_hbond_atom_site_label_H
    _geom_hbond_atom_site_label_A
    _geom_hbond_site_symmetry_A
    _geom_hbond_distance_DH
    _geom_hbond_distance_HA
    _geom_hbond_distance_DA
    _geom_hbond_angle_DHA
    _geom_hbond_publ_flag
    O3 H3 N2 2_666 0.82 2.00 2.8104(14) 169 yes
    C7 H7B S1 . 0.97 2.82 3.2235(18) 106 yes
    C14 H14B O1 1_655 0.97 2.52 3.221(2) 129 yes
