# Supplementary material for: rac-2-Hydroxy-2,8-dimethyl-4-morpho­linoethyl-1-thia-4-aza­spiro­[4.5]decan-3-one
Source: Acta Crystallogr Sect E Struct Rep Online. 2008 Jul 23;64(Pt 8):o1574–5. doi: 10.1107/S1600536808022447 (PMC2962193; doi:10.1107/S1600536808022447)
Supplement: Supplementary file 2 [file e-64-o1574-Isup2.hkl]

#
# h,k,l, Fc-squared, Fo-squared, sigma(Fo-squared) and status flag
#
data_I
_shelx_title ' MS-8'
_shelx_refln_list_code          4
_shelx_F_calc_maximum      117.17
_exptl_crystal_F_000       356.00
_reflns_d_resolution_high  0.7851
 
loop_
 _symmetry_equiv_pos_as_xyz
 'x, y, z'
 '-x, -y, -z'
 
_cell_length_a     8.0753
_cell_length_b    10.2002
_cell_length_c    11.8734
_cell_angle_alpha  82.467
_cell_angle_beta   71.487
_cell_angle_gamma  68.965
 
_shelx_F_squared_multiplier     1.000
 
loop_
 _refln_index_h
 _refln_index_k
 _refln_index_l
 _refln_F_squared_calc
 _refln_F_squared_meas
 _refln_F_squared_sigma
 _refln_observed_status
   1   0   0      794.73      896.91     10.67 o
   2   0   0     3350.44     3342.23     44.40 o
   3   0   0      300.86      314.17      5.39 o
   5   0   0      167.74      165.01      2.41 o
   6   0   0      300.71      295.46      3.91 o
   7   0   0       15.72       16.47      0.54 o
   8   0   0       11.16       13.11      0.61 o
   9   0   0       39.64       39.02      1.27 o
  -8   1   0      104.47      103.39      1.27 o
  -7   1   0      379.05      374.48      4.22 o
  -6   1   0       12.51       13.08      0.45 o
  -5   1   0       40.11       40.09      0.58 o
  -4   1   0      500.92      494.60      7.24 o
  -3   1   0      163.24      159.18      2.13 o
  -2   1   0      304.68      324.13      4.68 o
  -1   1   0      948.63      997.57      8.85 o
   0   1   0      269.47      319.78      4.20 o
   1   1   0     1241.01     1316.47     27.07 o
   2   1   0     1561.63     1602.55     27.73 o
   4   1   0        0.21        1.28      0.58 o
   5   1   0       13.12       11.10      0.59 o
   6   1   0      294.31      293.13      4.53 o
   7   1   0       43.54       42.68      0.86 o
   8   1   0       34.61       37.45      0.89 o
   9   1   0       35.06       35.30      0.97 o
  -8   2   0        5.81        6.28      0.65 o
  -7   2   0       12.90       12.80      0.50 o
  -6   2   0       35.28       36.10      0.56 o
  -5   2   0       66.41       59.59      1.15 o
  -4   2   0      102.50      106.50      2.47 o
  -3   2   0       22.07       23.12      0.60 o
  -2   2   0      192.38      205.26      2.05 o
  -1   2   0      271.28      318.98      2.55 o
   0   2   0    13728.38    12691.71    346.06 o
   1   2   0     3633.50     3489.09     50.85 o
   2   2   0      471.24      470.40      8.82 o
   3   2   0      184.32      187.35      3.73 o
   4   2   0      101.00      111.07      3.12 o
   5   2   0       42.18       36.68      0.67 o
   6   2   0        2.70        2.93      0.51 o
   7   2   0       25.87       24.90      0.83 o
   8   2   0        1.52        1.50      0.52 o
   9   2   0       61.31       60.73      0.92 o
  -8   3   0       73.66       68.43      1.50 o
  -7   3   0      105.95      105.42      0.95 o
  -6   3   0       11.88       12.10      0.83 o
  -5   3   0        1.16        1.32      0.56 o
  -4   3   0      511.56      491.29      7.30 o
  -2   3   0      240.34      238.32      1.18 o
  -1   3   0      120.65      116.00      1.02 o
   0   3   0     2544.96     2538.25      8.85 o
   1   3   0     4311.57     4159.65     61.66 o
   2   3   0      161.52      154.22      1.45 o
   3   3   0       24.79       22.43      0.81 o
   5   3   0      151.61      140.21      3.74 o
   6   3   0      422.08      421.01     11.39 o
   7   3   0       16.31       16.40      0.62 o
   8   3   0       49.07       52.42      1.71 o
   9   3   0       17.68       18.82      0.65 o
  -7   4   0       19.05       18.48      0.54 o
  -6   4   0       39.42       43.67      0.61 o
  -5   4   0      148.20      144.46      1.82 o
  -4   4   0       70.64       79.42      0.79 o
  -3   4   0       23.50       23.27      0.68 o
  -2   4   0      497.33      556.16      5.49 o
  -1   4   0      479.98      516.61      5.16 o
   0   4   0      179.67      182.65      1.21 o
   1   4   0     4821.72     4775.82     57.11 o
   2   4   0      569.71      603.53     10.40 o
   3   4   0      157.83      147.09      2.35 o
   4   4   0       36.03       38.13      0.78 o
   5   4   0       69.86       65.63      0.81 o
   6   4   0      172.54      166.02      3.29 o
   7   4   0      167.11      169.86      3.88 o
   8   4   0       23.51       24.79      0.64 o
   9   4   0       19.43       19.33      0.65 o
  -7   5   0       10.00       11.62      0.62 o
  -6   5   0        8.15        8.66      0.58 o
  -5   5   0        1.72        2.81      0.43 o
  -4   5   0       22.47       21.80      0.50 o
  -3   5   0        0.77        1.68      0.51 o
  -2   5   0      147.47      132.58      2.01 o
  -1   5   0       32.15       25.51      0.71 o
   0   5   0       14.86       13.70      0.70 o
   1   5   0      253.47      270.27      1.70 o
   2   5   0      703.45      695.94     10.45 o
   3   5   0       10.47       13.56      0.83 o
   4   5   0       16.67       18.05      0.80 o
   5   5   0      101.79       93.64      2.55 o
   6   5   0        0.20        1.29      0.66 o
   7   5   0      102.18       96.17      2.36 o
   8   5   0       36.17       37.52      1.33 o
   9   5   0       13.63       15.73      0.66 o
  -6   6   0        3.90        3.87      0.59 o
  -5   6   0        4.54        3.98      0.47 o
  -4   6   0        1.26        1.61      0.52 o
  -3   6   0       58.90       59.18      1.13 o
  -2   6   0        0.07        0.46      0.55 o
  -1   6   0       82.73       93.16      1.35 o
   0   6   0      269.12      264.06      1.33 o
   1   6   0     1353.92     1354.27      3.87 o
   2   6   0      155.47      162.58      1.48 o
   3   6   0       96.73       88.22      1.74 o
   4   6   0      220.74      216.88      5.64 o
   5   6   0      100.35      106.50      2.14 o
   6   6   0       52.72       53.80      1.38 o
   7   6   0      172.23      176.10      4.04 o
   8   6   0       70.48       73.77      2.36 o
   9   6   0       27.82       27.63      0.72 o
  -5   7   0       25.71       27.31      0.67 o
  -4   7   0        3.89        5.50      0.55 o
  -3   7   0       23.56       19.90      0.57 o
  -2   7   0      346.15      343.91      2.86 o
  -1   7   0        4.43        3.61      0.92 o
   0   7   0      555.81      554.93      5.16 o
   1   7   0       44.57       39.50      0.72 o
   2   7   0      288.71      299.08      3.13 o
   3   7   0       91.38       91.52      1.21 o
   4   7   0       39.03       35.05      0.91 o
   5   7   0        4.36        3.07      0.75 o
   6   7   0       10.74        8.67      0.77 o
   7   7   0       96.93       96.82      3.17 o
   8   7   0        2.71        3.28      0.76 o
   9   7   0       21.59       20.76      0.92 o
  -5   8   0        2.01        1.54      0.58 o
  -4   8   0       10.74       11.58      1.04 o
  -3   8   0        9.24       11.17      0.52 o
  -2   8   0        1.20        2.81      0.49 o
  -1   8   0       76.11       78.47      0.88 o
   0   8   0       18.16       21.14      0.67 o
   1   8   0        9.47       11.04      0.69 o
   2   8   0      140.81      146.01      1.70 o
   3   8   0        5.74        6.46      0.80 o
   4   8   0      101.69       92.01      2.73 o
   5   8   0       24.86       23.39      0.93 o
   6   8   0        9.52        9.72      0.80 o
   7   8   0        6.06        6.04      0.80 o
   8   8   0       59.41       59.68      0.89 o
   9   8   0       50.46       48.43      1.03 o
  -4   9   0        5.27        4.67      0.63 o
  -3   9   0        3.33        4.52      0.54 o
  -2   9   0        6.58        7.43      0.54 o
  -1   9   0        3.44        3.52      0.55 o
   0   9   0       66.81       63.88      0.74 o
   1   9   0       46.84       46.60      0.80 o
   2   9   0      131.44      136.73      1.36 o
   3   9   0        0.42        1.06      0.61 o
   4   9   0      198.29      184.74      2.62 o
   5   9   0       18.88       18.64      0.80 o
   6   9   0        0.89        2.09      1.57 o
   7   9   0       80.25       85.51      1.15 o
   8   9   0       25.92       27.27      0.89 o
  -3  10   0        9.80       12.71      0.64 o
  -2  10   0        4.59        8.43      0.70 o
  -1  10   0       46.55       41.27      0.92 o
   0  10   0       34.02       38.43      0.86 o
   1  10   0        2.49        4.97      0.67 o
   2  10   0       22.24       22.38      0.68 o
   3  10   0        0.11        0.66      0.73 o
   4  10   0       20.76       19.95      0.98 o
   5  10   0        0.83        2.44      0.75 o
   6  10   0       13.70       11.72      0.97 o
   7  10   0        0.17       -0.14      0.78 o
   8  10   0       24.54       22.71      1.08 o
  -1  11   0        1.02        0.74      0.53 o
   0  11   0       41.73       42.33      0.78 o
   1  11   0        8.61       11.13      0.53 o
   2  11   0        0.60        0.81      0.60 o
   3  11   0        1.76        2.79      0.73 o
   4  11   0       44.66       41.91      1.38 o
   5  11   0        0.71        1.34      0.75 o
   6  11   0        1.47        1.24      0.99 o
   7  11   0        6.62        6.76      0.99 o
   0  12   0       26.90       25.38      0.63 o
   1  12   0       10.09       12.72      0.57 o
   2  12   0        0.00        0.79      0.59 o
   3  12   0        3.39        4.09      0.67 o
   4  12   0        0.50        0.33      0.76 o
   5  12   0       31.01       32.01      0.86 o
   6  12   0        4.38        3.61      0.99 o
  -5 -12   1        2.89        3.31      0.69 o
  -4 -12   1        7.11        8.80      0.72 o
  -3 -12   1        4.97        6.96      1.49 o
  -2 -12   1        9.36        6.81      0.72 o
  -1 -12   1        3.43        4.80      0.55 o
   0 -12   1        4.25        4.16      0.59 o
  -7 -11   1        3.60        2.36      1.01 o
  -6 -11   1        0.00       -0.14      0.73 o
  -5 -11   1       42.47       41.91      0.99 o
  -4 -11   1        5.33        5.53      0.78 o
  -3 -11   1        0.21        0.84      0.94 o
  -2 -11   1        2.36        1.97      0.60 o
  -1 -11   1        2.88        4.79      0.57 o
   0 -11   1       67.83       72.13      1.57 o
   1 -11   1        0.06        0.30      0.45 o
  -7 -10   1       23.99       22.41      0.88 o
  -6 -10   1        8.93        8.74      0.76 o
  -5 -10   1       15.34       15.76      0.81 o
  -4 -10   1       91.27       92.58      2.88 o
  -3 -10   1        3.23        2.95      0.58 o
  -2 -10   1        0.52        0.55      0.65 o
  -1 -10   1        0.19        0.89      0.60 o
   0 -10   1       17.90       19.67      0.66 o
   1 -10   1        0.18        1.45      0.67 o
   2 -10   1        0.81        0.43      0.50 o
   3 -10   1        9.58        9.35      0.61 o
  -8  -9   1        3.36        3.37      0.92 o
  -7  -9   1        0.06        0.82      0.98 o
  -6  -9   1        0.75        0.47      0.85 o
  -5  -9   1       12.18       14.14      0.90 o
  -4  -9   1       27.64       29.83      1.53 o
  -3  -9   1       18.31       13.83      0.75 o
  -2  -9   1        0.20        0.77      0.60 o
  -1  -9   1        2.81        2.07      0.62 o
   0  -9   1       14.22       15.73      0.56 o
   1  -9   1       62.59       60.43      0.81 o
   2  -9   1        0.44        1.62      0.56 o
   3  -9   1       22.13       24.13      0.53 o
   4  -9   1       27.00       24.42      1.12 o
  -8  -8   1       26.18       27.61      1.33 o
  -7  -8   1        0.09        0.83      0.74 o
  -6  -8   1       67.90       66.91      3.18 o
  -5  -8   1        0.81        3.06      0.85 o
  -4  -8   1      378.81      357.63      9.40 o
  -3  -8   1      148.19      134.39      4.14 o
  -2  -8   1        0.64        0.91      0.62 o
  -1  -8   1      146.35      146.67      1.03 o
   0  -8   1       13.25       13.06      0.64 o
   1  -8   1       79.01       85.89      0.85 o
   2  -8   1       17.15       18.11      0.60 o
   3  -8   1       10.51       10.58      0.63 o
   4  -8   1        0.07        1.31      0.47 o
   5  -8   1        5.27        7.93      0.60 o
  -9  -7   1       21.99       21.09      0.70 o
  -8  -7   1       55.86       56.34      1.02 o
  -7  -7   1       49.17       46.49      1.15 o
  -6  -7   1        3.31        3.53      0.70 o
  -5  -7   1       22.32       22.20      0.88 o
  -4  -7   1      218.17      222.36      2.26 o
  -3  -7   1        1.19        0.95      0.87 o
  -2  -7   1       23.79       23.07      0.82 o
  -1  -7   1       21.70       20.72      0.69 o
   0  -7   1      126.85      136.00      2.02 o
   1  -7   1      282.09      271.37      2.63 o
   2  -7   1      126.38      133.57      1.47 o
   3  -7   1       26.94       26.69      0.56 o
   4  -7   1        3.74        2.78      0.43 o
   5  -7   1        3.07        2.51      0.56 o
   6  -7   1        2.60        2.22      0.77 o
  -9  -6   1        4.43        6.66      0.65 o
  -8  -6   1        7.28        8.41      0.68 o
  -7  -6   1       24.88       25.77      0.73 o
  -6  -6   1       55.44       56.73      1.30 o
  -5  -6   1        2.23        2.06      0.60 o
  -4  -6   1      399.14      389.70      8.92 o
  -3  -6   1      525.46      500.77     16.06 o
  -2  -6   1       25.02       21.81      0.91 o
  -1  -6   1      127.68      118.38      2.20 o
   0  -6   1       75.80       87.25      1.21 o
   1  -6   1       42.35       37.95      1.01 o
   2  -6   1      206.49      203.56      1.99 o
   3  -6   1        0.04        0.40      0.54 o
   4  -6   1        0.69        1.54      0.58 o
   5  -6   1       20.33       25.98      0.56 o
   6  -6   1       27.81       28.50      0.85 o
  -9  -5   1       15.15       16.06      0.78 o
  -8  -5   1      102.59      104.91      2.66 o
  -7  -5   1      105.23       98.87      2.44 o
  -6  -5   1       46.21       46.53      1.21 o
  -5  -5   1      171.89      163.88      3.42 o
  -4  -5   1      159.77      162.54      2.74 o
  -3  -5   1       73.22       63.35      1.31 o
  -2  -5   1      327.92      309.99      6.84 o
  -1  -5   1      126.54      130.36      1.80 o
   0  -5   1     1724.91     1833.83     19.75 o
   1  -5   1      713.62      744.11      3.47 o
   2  -5   1       80.04       74.43      0.83 o
   3  -5   1      212.13      217.36      2.93 o
   4  -5   1       16.98       19.79      0.82 o
   5  -5   1        1.73        1.98      0.54 o
   6  -5   1       39.13       34.95      1.14 o
   7  -5   1        4.91        4.58      0.61 o
  -9  -4   1        0.30        1.15      0.55 o
  -8  -4   1       21.07       25.06      0.98 o
  -7  -4   1      453.26      436.71     10.44 o
  -6  -4   1       31.20       28.86      1.20 o
  -5  -4   1       13.91        9.69      0.60 o
  -4  -4   1      150.94      149.64      3.81 o
  -3  -4   1      577.62      591.66     10.63 o
  -2  -4   1       84.99       80.13      1.42 o
  -1  -4   1      594.63      647.22      6.91 o
   0  -4   1      328.03      374.00      1.67 o
   1  -4   1      288.38      298.22      1.96 o
   2  -4   1      438.57      452.17      6.05 o
   3  -4   1      218.82      238.97      3.39 o
   4  -4   1       45.79       45.67      0.68 o
   5  -4   1       14.70       15.09      0.53 o
   6  -4   1        3.13        3.50      0.48 o
   7  -4   1        8.08       10.32      0.56 o
  -9  -3   1       13.52       13.62      0.66 o
  -8  -3   1       15.92       15.89      0.68 o
  -7  -3   1       47.25       45.28      0.98 o
  -6  -3   1      543.03      536.72     11.34 o
  -5  -3   1        6.26        8.53      0.57 o
  -4  -3   1       97.09      102.63      1.84 o
  -3  -3   1       96.00      104.04      2.58 o
  -2  -3   1      251.91      253.61      2.84 o
  -1  -3   1       72.87       67.02      1.37 o
   0  -3   1      415.33      433.11      3.06 o
   1  -3   1     1919.38     1910.10      9.16 o
   2  -3   1     1299.23     1387.21     18.71 o
   3  -3   1     1187.84     1257.06     13.70 o
   4  -3   1      323.89      313.51      4.25 o
   5  -3   1       96.68       91.76      2.04 o
   6  -3   1       26.10       24.92      0.59 o
   7  -3   1       13.23       13.63      0.66 o
   8  -3   1       10.19       10.99      0.65 o
  -9  -2   1        3.32        3.94      0.61 o
  -8  -2   1       22.24       24.73      0.63 o
  -7  -2   1      279.21      283.31      5.20 o
  -6  -2   1        8.77       13.10      0.71 o
  -5  -2   1       48.87       61.68      1.47 o
  -4  -2   1      265.80      302.51      5.88 o
  -3  -2   1     2595.38     2710.27     29.93 o
  -2  -2   1     1294.83     1353.69     28.20 o
  -1  -2   1        2.01        0.92      0.99 o
   0  -2   1      978.17     1027.79      5.77 o
   1  -2   1     4665.49     4520.00     48.16 o
   2  -2   1     1618.93     1724.33     14.81 o
   3  -2   1       69.22       74.00      0.82 o
   4  -2   1     1179.96     1225.17     17.97 o
   5  -2   1       77.59       77.21      1.89 o
   6  -2   1      102.28       95.97      1.08 o
   7  -2   1        7.97        7.23      0.49 o
   8  -2   1        9.14        9.06      0.54 o
  -9  -1   1        0.16        0.28      0.51 o
  -8  -1   1       15.56       14.90      0.49 o
  -7  -1   1       10.62       12.10      0.58 o
  -6  -1   1     1356.31     1360.42     21.49 o
  -5  -1   1        8.89       12.72      0.55 o
  -4  -1   1      581.56      652.15     12.62 o
  -3  -1   1      341.79      341.90      3.56 o
  -1  -1   1     6019.54     5690.25    107.02 o
   0  -1   1      434.38      495.39      2.48 o
   1  -1   1     3406.11     3488.52     26.54 o
   2  -1   1       38.01       44.47      1.00 o
   3  -1   1     2275.41     2432.21     49.54 o
   4  -1   1      238.24      212.28      3.57 o
   5  -1   1       25.96       24.09      0.58 o
   6  -1   1       21.50       25.41      0.54 o
   7  -1   1       24.48       23.70      0.60 o
   8  -1   1        1.38        2.33      0.43 o
   9  -1   1        3.90        4.58      0.53 o
  -8   0   1       41.12       44.10      1.21 o
  -7   0   1       93.82       94.94      1.20 o
  -6   0   1      354.74      358.71      4.61 o
  -5   0   1      375.75      348.36      3.33 o
  -4   0   1      308.65      323.53      4.07 o
  -3   0   1      361.96      410.70      4.84 o
  -2   0   1     1462.67     1540.68     18.52 o
  -1   0   1      239.05      269.52      3.29 o
   1   0   1        9.05        7.90      1.00 o
   2   0   1        0.16        0.50      0.78 o
   3   0   1      984.93     1040.47     22.27 o
   4   0   1      688.76      757.43      9.35 o
   5   0   1      195.38      188.68      3.48 o
   6   0   1        0.01        0.85      0.58 o
   7   0   1        5.80        6.37      0.53 o
   8   0   1       52.84       50.30      1.50 o
   9   0   1        1.98        2.49      0.54 o
  -8   1   1        1.12        0.93      0.53 o
  -7   1   1        1.53        1.89      0.46 o
  -6   1   1      182.85      176.41      1.63 o
  -5   1   1      108.59      111.74      1.66 o
  -4   1   1      137.96      146.45      1.58 o
  -3   1   1      391.28      405.27      4.40 o
  -2   1   1       46.88       41.33      0.79 o
  -1   1   1     3176.15     3270.45     35.62 o
   0   1   1     3740.09     4006.14     41.65 o
   1   1   1     2447.59     2381.44     52.07 o
   2   1   1     2267.15     2282.36     51.69 o
   3   1   1     1174.06     1263.80     30.74 o
   4   1   1      824.92      896.37     14.82 o
   5   1   1        0.03        0.99      0.54 o
   6   1   1        3.12        4.67      0.51 o
   7   1   1       48.95       49.43      0.83 o
   8   1   1        1.86        2.50      0.52 o
   9   1   1       29.65       31.03      0.95 o
  -8   2   1       37.87       38.31      0.93 o
  -7   2   1      131.42      135.11      1.85 o
  -6   2   1      283.53      288.94      1.56 o
  -5   2   1      790.64      760.23     15.89 o
  -4   2   1      536.03      553.02      6.89 o
  -3   2   1       11.67       12.03      0.53 o
  -2   2   1        7.05        9.82      0.60 o
   0   2   1     6870.51     6842.01     60.97 o
   1   2   1      819.81      824.48     10.51 o
   2   2   1      108.53      124.54      1.87 o
   3   2   1     1018.22      972.92     20.62 o
   4   2   1       31.99       39.06      0.93 o
   5   2   1      539.39      517.76      6.37 o
   6   2   1       80.72       75.45      0.73 o
   7   2   1       68.77       70.72      1.24 o
   8   2   1        2.35        1.74      0.62 o
   9   2   1        4.43        4.97      0.54 o
  -7   3   1       31.43       32.67      0.60 o
  -6   3   1        0.68        1.07      0.54 o
  -5   3   1      122.95      115.84      1.67 o
  -4   3   1      158.74      163.61      1.59 o
  -3   3   1       39.66       39.42      0.68 o
  -2   3   1      114.06      136.86      0.99 o
  -1   3   1        5.86        6.88      0.54 o
   0   3   1      920.08      940.37      4.60 o
   2   3   1      143.07      124.96      1.37 o
   3   3   1       92.53       91.38      3.13 o
   4   3   1      411.84      408.34     10.04 o
   5   3   1       13.23       12.36      0.62 o
   6   3   1        1.45        1.49      0.57 o
   7   3   1        0.02        1.35      0.55 o
   8   3   1        7.24        7.29      0.56 o
   9   3   1      116.12      117.17      1.87 o
  -7   4   1       13.56       15.32      0.56 o
  -6   4   1       17.67       17.63      0.50 o
  -5   4   1        4.10        5.05      0.45 o
  -4   4   1      309.32      311.71      1.66 o
  -3   4   1       15.18       15.07      0.54 o
  -2   4   1        5.17        5.12      0.43 o
  -1   4   1        0.59        0.59      0.53 o
   0   4   1      196.43      211.48      1.55 o
   1   4   1     1684.41     1864.91     36.03 o
   2   4   1     1939.06     1977.45     36.99 o
   3   4   1      349.28      318.21      3.94 o
   4   4   1       81.08       83.11      0.94 o
   5   4   1      900.17      879.41     17.91 o
   6   4   1      145.94      144.94      3.80 o
   7   4   1       43.44       48.95      1.40 o
   8   4   1        3.62        5.16      0.60 o
   9   4   1        0.63        1.44      0.60 o
  -6   5   1       22.98       22.44      0.73 o
  -5   5   1      116.15      110.49      2.22 o
  -4   5   1       32.78       30.93      0.55 o
  -3   5   1      179.18      167.53      1.60 o
  -2   5   1        1.61        1.25      0.51 o
  -1   5   1       22.75       19.86      0.57 o
   0   5   1      416.45      419.74      3.16 o
   2   5   1      204.47      217.73      3.68 o
   3   5   1      163.67      141.49      2.40 o
   4   5   1       18.02       23.87      0.87 o
   5   5   1       41.73       46.25      1.04 o
   6   5   1        2.96        3.30      0.67 o
   7   5   1       97.67       93.97      2.74 o
   8   5   1       93.92       93.77      2.08 o
   9   5   1       14.71       15.72      0.95 o
  -6   6   1        0.74        0.55      0.53 o
  -5   6   1        7.04        6.52      0.50 o
  -4   6   1      114.35      120.21      1.82 o
  -3   6   1        9.43        6.15      0.51 o
  -2   6   1      113.04      113.17      1.07 o
  -1   6   1       34.48       35.87      0.58 o
   0   6   1      701.01      695.62      2.89 o
   1   6   1     1803.30     1842.95     19.18 o
   2   6   1        0.08        0.40      0.73 o
   3   6   1        0.14        0.94      0.78 o
   4   6   1        5.58        7.45      0.82 o
   5   6   1      187.29      179.28      2.53 o
   6   6   1      402.41      382.93      7.03 o
   7   6   1       31.35       28.77      0.99 o
   8   6   1       75.72       75.31      2.58 o
   9   6   1       33.14       31.39      1.55 o
  -5   7   1        0.85        1.91      0.55 o
  -4   7   1        0.09        0.96      0.50 o
  -3   7   1       67.08       67.59      1.47 o
  -2   7   1        0.02        1.38      0.60 o
  -1   7   1       26.67       28.01      0.77 o
   0   7   1        2.77        3.48      0.57 o
   1   7   1      271.98      255.53      2.17 o
   2   7   1        2.68        2.73      0.74 o
   3   7   1       34.12       30.04      0.81 o
   4   7   1       43.84       38.54      0.81 o
   5   7   1        4.70        6.67      0.80 o
   6   7   1        3.53        2.94      0.70 o
   7   7   1       67.87       67.53      1.15 o
   8   7   1       77.73       76.71      2.26 o
   9   7   1       23.40       25.50      0.78 o
  -4   8   1       15.82       17.38      0.54 o
  -3   8   1        0.05        1.33      0.49 o
  -2   8   1      121.08      117.89      1.52 o
  -1   8   1       35.45       32.84      0.63 o
   0   8   1      426.32      401.42      3.80 o
   1   8   1      508.11      510.36      7.58 o
   2   8   1       31.90       33.28      0.78 o
   3   8   1       32.52       32.11      0.75 o
   4   8   1        7.75        9.00      0.61 o
   5   8   1      110.02       97.26      2.35 o
   6   8   1      132.64      122.03      3.43 o
   7   8   1        1.69        2.18      0.73 o
   8   8   1       34.57       35.85      1.35 o
   9   8   1        1.44        1.28      0.69 o
  -4   9   1        6.58        6.58      0.50 o
  -3   9   1       11.90       14.20      0.60 o
  -2   9   1        0.14        0.11      0.50 o
  -1   9   1        0.47        0.71      0.49 o
   0   9   1       16.65       16.93      0.66 o
   1   9   1       39.92       41.23      0.65 o
   2   9   1       20.30       17.25      0.61 o
   3   9   1        0.48        0.48      0.56 o
   4   9   1       28.08       27.73      0.75 o
   5   9   1        6.15        6.53      0.78 o
   6   9   1        2.91        3.30      0.84 o
   7   9   1        0.86        0.76      0.64 o
   8   9   1       15.45       16.43      0.79 o
   9   9   1       23.11       23.22      0.84 o
  -3  10   1        5.64        5.37      0.54 o
  -2  10   1        0.62        0.72      0.57 o
  -1  10   1       21.55       18.03      0.73 o
   0  10   1       26.64       20.93      0.58 o
   1  10   1       44.72       41.41      0.95 o
   2  10   1       99.23      108.79      0.80 o
   3  10   1        1.85        2.27      0.56 o
   4  10   1       21.30       21.79      0.80 o
   5  10   1      121.15      109.65      2.79 o
   6  10   1        2.94        2.21      1.39 o
   7  10   1       20.01       20.20      1.03 o
   8  10   1        4.18        4.49      0.84 o
  -1  11   1       25.77       22.99      1.23 o
   0  11   1        5.23        8.18      0.54 o
   1  11   1        0.41        0.43      0.53 o
   2  11   1        0.83        2.01      0.53 o
   3  11   1       21.85       23.21      0.63 o
   4  11   1        1.92        2.07      0.86 o
   5  11   1        3.43        2.97      0.77 o
   6  11   1        0.07        0.50      1.21 o
   7  11   1        0.25        1.23      0.95 o
   0  12   1       24.03       21.32      0.88 o
   1  12   1       14.70       14.73      0.66 o
   2  12   1        0.61        0.84      0.55 o
   3  12   1        0.17        1.33      0.61 o
   4  12   1        0.25        0.51      0.66 o
   5  12   1        0.37        0.40      0.77 o
   6  12   1        3.87        2.91      1.28 o
  -5 -12   2        3.93        4.46      0.73 o
  -4 -12   2        2.57        3.10      0.74 o
  -3 -12   2        0.55        1.37      0.98 o
  -2 -12   2        7.31        8.52      0.80 o
  -1 -12   2        1.22        2.05      0.56 o
  -6 -11   2       20.21       23.72      0.97 o
  -5 -11   2        6.34        7.72      1.15 o
  -4 -11   2       14.93       18.13      0.84 o
  -3 -11   2       18.49       15.54      0.96 o
  -2 -11   2        1.64        1.44      0.76 o
  -1 -11   2        2.91        4.42      0.62 o
   0 -11   2        0.37        1.21      0.54 o
   1 -11   2        1.78        1.62      0.72 o
  -7 -10   2        0.01       -0.03      1.11 o
  -6 -10   2        0.56        1.51      0.84 o
  -5 -10   2       22.10       20.54      0.88 o
  -4 -10   2        2.85        3.30      0.67 o
  -3 -10   2        0.22        0.86      0.60 o
  -2 -10   2       14.74       14.18      1.00 o
  -1 -10   2       25.76       25.07      0.82 o
   0 -10   2       12.43       15.11      0.58 o
   1 -10   2       17.01       17.48      0.80 o
   2 -10   2        4.62        4.69      0.51 o
   3 -10   2        4.36        5.55      0.61 o
  -8  -9   2        2.25        2.52      1.00 o
  -7  -9   2       15.93       15.92      0.92 o
  -6  -9   2        1.44        1.60      0.62 o
  -5  -9   2        9.39       10.17      0.83 o
  -4  -9   2       19.03       20.19      0.77 o
  -3  -9   2       76.02       68.86      2.56 o
  -2  -9   2        8.42        6.38      0.75 o
  -1  -9   2        7.66        8.38      0.57 o
   0  -9   2       41.51       41.60      0.64 o
   1  -9   2        1.32        0.22      0.50 o
   2  -9   2       40.75       43.61      1.99 o
   3  -9   2        1.81        1.99      0.55 o
   4  -9   2        0.01        0.77      0.57 o
  -8  -8   2       10.52       11.36      0.72 o
  -7  -8   2        4.77        7.49      0.66 o
  -6  -8   2        7.44        5.20      0.82 o
  -5  -8   2      117.25      115.81      4.10 o
  -4  -8   2       13.59       11.36      0.79 o
  -3  -8   2        2.63        3.71      0.87 o
  -2  -8   2       45.99       45.68      1.11 o
  -1  -8   2       90.11       85.51      1.77 o
   0  -8   2        8.21        7.13      0.54 o
   1  -8   2       23.90       23.82      0.90 o
   2  -8   2       18.45       20.68      0.83 o
   3  -8   2       46.60       46.28      1.20 o
   4  -8   2       13.03       14.64      0.79 o
   5  -8   2        0.61        1.44      0.54 o
  -8  -7   2        0.01        0.73      0.62 o
  -7  -7   2       24.46       23.89      0.69 o
  -6  -7   2        7.43        9.47      0.60 o
  -5  -7   2       15.18       14.19      0.71 o
  -4  -7   2      417.15      403.01      7.89 o
  -3  -7   2      166.24      152.98      5.00 o
  -2  -7   2        2.16        2.74      0.79 o
  -1  -7   2       27.71       24.81      0.72 o
   0  -7   2      133.73      132.31      1.98 o
   1  -7   2       96.44      111.06      1.41 o
   2  -7   2       56.60       62.04      1.59 o
   3  -7   2        6.47        8.57      0.50 o
   4  -7   2       10.45       14.09      0.89 o
   5  -7   2       24.69       27.15      0.82 o
   6  -7   2        2.28        2.59      0.51 o
  -9  -6   2        1.27        1.50      0.61 o
  -8  -6   2       81.99       84.44      2.26 o
  -7  -6   2       28.52       31.06      1.24 o
  -6  -6   2      317.87      306.72      7.02 o
  -5  -6   2      123.23      126.90      2.33 o
  -4  -6   2       65.89       65.71      2.36 o
  -3  -6   2      307.86      294.79      8.53 o
  -2  -6   2       87.10       86.78      1.87 o
  -1  -6   2        0.28        0.77      0.61 o
   0  -6   2       36.05       41.14      0.83 o
   1  -6   2      111.36      114.18      1.51 o
   2  -6   2       38.23       36.86      0.93 o
   3  -6   2      107.56      109.31      1.45 o
   4  -6   2        0.28        0.62      0.44 o
   5  -6   2        5.34        5.16      0.57 o
   6  -6   2        0.00        0.54      0.60 o
  -9  -5   2       28.34       27.59      1.06 o
  -8  -5   2        0.93        1.08      0.55 o
  -7  -5   2       23.18       23.51      0.70 o
  -6  -5   2       92.01       90.58      2.10 o
  -5  -5   2       24.49       22.50      0.68 o
  -4  -5   2      925.83      898.72     16.03 o
  -3  -5   2       14.90       14.65      0.78 o
  -2  -5   2       92.82       97.47      2.62 o
  -1  -5   2        0.37        1.16      0.71 o
   0  -5   2      127.12      145.31      2.10 o
   1  -5   2        1.52        0.92      0.58 o
   2  -5   2      129.29      134.44      1.73 o
   3  -5   2       61.42       65.69      0.72 o
   4  -5   2       19.54       23.16      0.67 o
   5  -5   2       65.97       75.58      1.81 o
   6  -5   2       90.39       87.89      1.62 o
   7  -5   2        0.02        0.19      0.58 o
  -9  -4   2        0.55        2.09      0.71 o
  -8  -4   2       61.49       63.11      1.70 o
  -7  -4   2        0.07       -0.04      0.59 o
  -6  -4   2      216.77      191.41      4.00 o
  -5  -4   2       34.39       31.94      0.99 o
  -4  -4   2        9.31       13.87      1.09 o
  -3  -4   2     1605.22     1498.08     26.61 o
  -2  -4   2      185.78      180.53      2.16 o
  -1  -4   2       91.90       95.07      2.02 o
   0  -4   2      113.64      131.49      1.14 o
   1  -4   2     1783.72     1854.94     19.01 o
   2  -4   2       34.56       40.46      0.71 o
   3  -4   2      177.96      186.16      1.16 o
   4  -4   2      206.17      210.33      3.27 o
   5  -4   2        8.03        8.20      0.79 o
   6  -4   2       11.91       15.17      1.12 o
   7  -4   2        2.34        1.80      0.58 o
  -9  -3   2        4.34        4.31      0.63 o
  -8  -3   2        0.13        1.20      0.57 o
  -7  -3   2       31.18       33.99      0.67 o
  -6  -3   2      272.51      280.52      6.30 o
  -5  -3   2      155.64      141.84      3.38 o
  -4  -3   2      492.57      513.46      8.82 o
  -3  -3   2      771.75      787.48     17.44 o
  -2  -3   2      353.12      328.95      3.67 o
  -1  -3   2       48.70       49.12      1.05 o
   0  -3   2     1833.95     1919.31     13.64 o
   1  -3   2       60.38       57.49      1.45 o
   2  -3   2       80.81       92.15      9.51 o
   4  -3   2      194.44      225.58      3.14 o
   5  -3   2       54.23       56.06      1.26 o
   6  -3   2      127.55      120.66      2.80 o
   7  -3   2        3.29        3.81      0.50 o
   8  -3   2       24.84       23.85      0.90 o
  -9  -2   2        1.99        2.42      0.55 o
  -8  -2   2        9.14        8.00      0.65 o
  -7  -2   2        7.00        8.28      0.59 o
  -6  -2   2       13.46       12.32      0.54 o
  -5  -2   2      220.86      207.74      3.84 o
  -4  -2   2      105.33      121.83      1.82 o
  -3  -2   2     2635.91     2830.46     44.28 o
  -2  -2   2      863.58      843.09     21.22 o
  -1  -2   2        3.12        4.88      0.80 o
   0  -2   2      226.95      198.04      1.72 o
   1  -2   2      311.75      288.73      2.58 o
   3  -2   2        1.40        0.97      0.56 o
   4  -2   2      689.06      722.41     13.71 o
   5  -2   2       11.32       12.55      0.83 o
   6  -2   2        0.64        2.12      0.55 o
   7  -2   2       32.97       32.60      0.59 o
   8  -2   2        3.07        3.44      0.47 o
  -8  -1   2        0.49        0.86      0.48 o
  -7  -1   2       29.37       31.97      0.64 o
  -6  -1   2       45.55       51.46      1.96 o
  -5  -1   2        3.93       16.21      4.85 o
  -4  -1   2      381.90      386.84      5.54 o
  -3  -1   2     4623.54     4775.29     70.98 o
  -2  -1   2      259.68      283.64      4.42 o
  -1  -1   2     3597.72     3510.40     97.23 o
   0  -1   2      405.77      380.33      5.94 o
   1  -1   2      727.53      676.24      3.24 o
   2  -1   2      209.76      225.39      4.69 o
   3  -1   2     1170.34     1292.25     29.03 o
   4  -1   2       60.09       69.07      1.64 o
   5  -1   2      108.40      117.85      1.78 o
   6  -1   2      134.54      131.48      1.58 o
   7  -1   2       18.01       17.96      0.54 o
   8  -1   2       12.91       13.41      0.59 o
   9  -1   2       13.81       15.81      0.65 o
  -8   0   2        9.92        9.40      0.55 o
  -7   0   2        3.63        3.77      0.49 o
  -6   0   2      101.06      104.21      0.73 o
  -5   0   2      441.44      427.98      6.15 o
  -4   0   2      757.60      837.27      7.55 o
  -3   0   2     1573.18     1694.62     15.18 o
  -2   0   2     1189.79     1277.07     11.49 o
  -1   0   2     1203.91     1281.44     13.16 o
   0   0   2     1547.81     1563.73     38.00 o
   1   0   2     3474.23     3412.08     23.76 o
   2   0   2       61.48       65.96      1.51 o
   3   0   2      139.33      139.94      3.97 o
   4   0   2      244.08      235.26      4.77 o
   5   0   2        0.99        2.38      0.62 o
   6   0   2        7.76        6.62      0.52 o
   7   0   2       78.60       85.16      2.02 o
   8   0   2        0.43        1.03      0.56 o
   9   0   2       15.00       15.06      0.80 o
  -8   1   2       40.74       41.88      1.20 o
  -7   1   2       34.45       35.68      0.60 o
  -6   1   2       34.68       34.16      0.55 o
  -5   1   2        1.09        1.35      0.58 o
  -4   1   2      427.37      417.74      5.08 o
  -3   1   2      444.39      444.54      5.36 o
  -2   1   2        0.50        0.61      0.56 o
  -1   1   2     1535.57     1605.59     14.02 o
   0   1   2        3.44        4.40      0.87 o
   1   1   2     2736.38     2717.49     44.60 o
   2   1   2      447.23      481.74     13.41 o
   3   1   2      419.84      450.49     14.45 o
   4   1   2        0.05        1.47      0.62 o
   5   1   2      205.98      227.49      4.25 o
   6   1   2      289.51      283.23      4.69 o
   7   1   2      254.20      251.21      4.57 o
   8   1   2       30.19       31.64      0.71 o
   9   1   2       78.07       79.72      2.21 o
  -8   2   2        0.28        1.95      0.60 o
  -7   2   2        0.86        1.50      0.48 o
  -6   2   2       91.83       90.13      1.39 o
  -5   2   2        4.88        4.26      0.49 o
  -4   2   2       72.98       73.64      0.63 o
  -3   2   2      264.41      274.46      2.72 o
  -2   2   2      655.68      654.54      7.65 o
  -1   2   2      579.99      580.51      2.54 o
   0   2   2       44.58       55.49      0.98 o
   1   2   2       86.00       96.73      1.20 o
   2   2   2      221.95      213.47      4.80 o
   3   2   2      310.00      334.12      6.06 o
   4   2   2      298.96      263.71      5.50 o
   5   2   2        4.52        3.51      0.59 o
   6   2   2      171.57      173.50      2.96 o
   7   2   2       49.66       55.77      0.98 o
   8   2   2        0.09        0.36      0.51 o
   9   2   2       40.36       39.04      0.82 o
  -7   3   2       13.58       14.58      0.71 o
  -6   3   2        0.47        0.76      0.43 o
  -5   3   2       49.44       50.85      0.68 o
  -4   3   2      210.04      214.35      2.65 o
  -3   3   2       22.34       18.42      0.53 o
  -2   3   2        6.69        7.23      0.49 o
  -1   3   2      672.55      666.11      2.37 o
   0   3   2      381.48      354.29      2.22 o
   1   3   2     3560.31     3712.78     50.17 o
   2   3   2      497.78      502.24      6.30 o
   3   3   2        4.03        3.39      0.91 o
   4   3   2      526.02      533.90     11.24 o
   5   3   2      652.13      647.98     14.19 o
   6   3   2      179.13      175.65      4.58 o
   7   3   2       75.97       72.25      1.73 o
   8   3   2        0.30        0.32      0.53 o
   9   3   2       15.72       19.83      0.73 o
  10   3   2        0.09        0.52      0.75 o
  -7   4   2        7.79        8.36      0.42 o
  -6   4   2       38.93       38.48      0.57 o
  -5   4   2        6.15        4.26      0.62 o
  -4   4   2        3.22        2.64      0.51 o
  -3   4   2      406.19      375.94      2.89 o
  -2   4   2      289.91      279.45      1.28 o
  -1   4   2      213.58      218.21      1.40 o
   0   4   2        1.74        2.84      0.48 o
   2   4   2      785.39      830.62     14.54 o
   3   4   2      335.72      343.56      7.50 o
   5   4   2       12.23       15.48      0.75 o
   6   4   2       40.79       41.11      1.11 o
   7   4   2        6.14        6.57      0.58 o
   8   4   2       12.37       13.68      0.83 o
   9   4   2       29.41       27.19      1.15 o
  10   4   2       56.00       54.81      1.33 o
  -6   5   2        2.03        2.25      0.50 o
  -5   5   2       42.69       41.71      0.88 o
  -4   5   2        2.82        3.80      0.49 o
  -3   5   2        5.03        6.22      0.58 o
  -2   5   2        6.42        5.48      0.49 o
  -1   5   2       16.24       11.63      0.58 o
   0   5   2       43.98       38.27      0.67 o
   1   5   2      531.09      565.29      3.45 o
   2   5   2      820.95      830.18      7.84 o
   3   5   2        0.26        1.88      0.97 o
   4   5   2      175.13      180.58      2.34 o
   5   5   2     1158.79     1121.23     21.28 o
   6   5   2      330.55      328.53      6.92 o
   7   5   2        7.19        5.29      0.65 o
   8   5   2        1.36        1.31      0.60 o
   9   5   2       33.32       34.93      0.86 o
  10   5   2        0.03        0.49      0.57 o
  -6   6   2       22.99       21.23      0.60 o
  -5   6   2       69.79       69.70      0.72 o
  -4   6   2       11.94       10.97      0.83 o
  -3   6   2      285.90      274.14      5.02 o
  -2   6   2      240.72      254.19      1.39 o
  -1   6   2       10.89       10.14      0.50 o
   0   6   2        0.70        0.67      0.48 o
   1   6   2       15.65       22.45      0.65 o
   2   6   2      165.30      178.47      1.08 o
   4   6   2      102.35      106.72      3.17 o
   5   6   2        0.03        0.19      0.70 o
   6   6   2       21.81       23.17      0.76 o
   7   6   2        4.19        4.19      0.67 o
   8   6   2        5.65        5.96      0.67 o
   9   6   2        8.51        8.50      0.67 o
  10   6   2       20.97       18.05      1.49 o
  -5   7   2       11.86       11.42      0.53 o
  -4   7   2        0.03        0.54      0.49 o
  -3   7   2       17.92       15.83      0.74 o
  -2   7   2       24.23       25.83      0.66 o
  -1   7   2       13.74       12.13      0.52 o
   0   7   2       61.99       67.41      0.70 o
   1   7   2      178.91      157.14      1.70 o
   2   7   2       23.18       27.91      0.70 o
   3   7   2       97.58       94.12      0.90 o
   4   7   2        4.15        5.37      0.69 o
   5   7   2      307.24      295.62      6.39 o
   6   7   2      386.38      380.73      4.00 o
   7   7   2       37.49       35.26      0.87 o
   8   7   2       44.44       42.37      0.78 o
   9   7   2       52.35       50.12      1.34 o
  -4   8   2       14.19       16.14      0.54 o
  -3   8   2       23.84       20.76      0.78 o
  -2   8   2       51.54       51.66      0.99 o
  -1   8   2       43.72       45.75      0.62 o
   0   8   2      110.18      109.11      1.18 o
   1   8   2       77.90       77.47      1.34 o
   2   8   2       81.85       83.71      1.03 o
   3   8   2       37.70       43.36      0.97 o
   4   8   2       21.47       23.15      0.71 o
   5   8   2       38.86       33.83      0.85 o
   6   8   2      163.59      162.37      2.56 o
   7   8   2       34.27       33.16      0.83 o
   8   8   2       17.48       17.85      0.78 o
   9   8   2        4.48        5.06      0.72 o
  -3   9   2        1.05        3.12      0.54 o
  -2   9   2        0.05        1.05      0.50 o
  -1   9   2       31.48       37.71      0.65 o
   0   9   2       34.70       31.80      0.62 o
   1   9   2      102.34      107.25      1.59 o
   2   9   2       38.57       40.95      0.70 o
   3   9   2       58.55       63.04      0.93 o
   4   9   2      153.59      146.94      2.67 o
   5   9   2        8.74        6.88      0.74 o
   6   9   2      113.94      108.97      1.89 o
   7   9   2        0.26        0.75      0.69 o
   8   9   2       29.44       30.12      0.83 o
   9   9   2        0.62        2.07      0.73 o
  -2  10   2        3.10        4.20      0.51 o
  -1  10   2        9.86        8.54      0.66 o
   0  10   2        1.85        1.15      0.50 o
   1  10   2        2.89        2.87      0.56 o
   2  10   2        1.98        2.68      0.57 o
   3  10   2       26.89       25.22      0.60 o
   4  10   2        2.19        1.41      0.62 o
   5  10   2        6.57        5.57      0.68 o
   6  10   2       12.87       11.93      0.82 o
   7  10   2       12.92       14.16      0.88 o
   8  10   2        6.63        7.84      0.81 o
  -1  11   2        0.36        0.90      0.54 o
   0  11   2        1.68        1.27      0.52 o
   1  11   2        0.54        1.57      0.52 o
   2  11   2       13.02       14.52      0.61 o
   3  11   2        0.07        0.61      0.57 o
   4  11   2       25.10       22.82      0.68 o
   5  11   2        0.18        0.31      0.71 o
   6  11   2       44.01       40.48      2.87 o
   7  11   2        0.99        2.75      0.96 o
   8  11   2        0.99        0.08      1.45 o
   0  12   2        3.55        5.24      0.80 o
   1  12   2        9.97        8.13      0.55 o
   2  12   2        5.52        4.29      0.64 o
   3  12   2       12.27       11.45      0.60 o
   4  12   2        9.47       10.47      0.65 o
   5  12   2       31.27       25.89      1.32 o
   6  12   2        3.13        3.85      1.06 o
  -4 -12   3        0.49        1.20      0.71 o
  -3 -12   3        6.73        7.34      0.67 o
  -2 -12   3        2.58        2.41      0.67 o
  -1 -12   3        7.10        8.02      0.70 o
  -6 -11   3       12.71       12.27      0.77 o
  -5 -11   3       38.93       41.33      0.96 o
  -4 -11   3        5.89       10.05      1.64 o
  -3 -11   3        0.16        0.23      0.90 o
  -2 -11   3        7.02        4.91      0.96 o
  -1 -11   3        2.95        2.60      0.60 o
   0 -11   3        0.00        1.16      0.67 o
   1 -11   3        0.41       -0.20      0.60 o
  -7 -10   3        0.73        1.17      0.87 o
  -6 -10   3       18.70       18.84      0.88 o
  -5 -10   3        6.07        6.35      0.80 o
  -4 -10   3       63.50       62.29      0.88 o
  -3 -10   3        0.01       -0.77      0.77 o
  -2 -10   3       13.75       12.18      0.78 o
  -1 -10   3       26.67       29.56      1.38 o
   0 -10   3       17.17       16.10      0.60 o
   1 -10   3        3.95        5.57      0.48 o
   2 -10   3        9.46        9.22      0.67 o
   3 -10   3       11.10        7.32      0.60 o
  -7  -9   3       15.85       17.68      0.90 o
  -6  -9   3        0.10        0.36      0.72 o
  -5  -9   3       37.92       39.82      0.85 o
  -4  -9   3       57.43       56.21      0.85 o
  -3  -9   3       62.33       61.49      1.35 o
  -2  -9   3       14.67       13.51      0.79 o
  -1  -9   3       14.15       13.07      0.90 o
   0  -9   3        7.65        8.64      0.60 o
   1  -9   3       10.87       14.00      0.57 o
   2  -9   3        2.93        1.92      0.51 o
   3  -9   3        1.64        2.08      0.52 o
   4  -9   3        9.17        9.69      0.54 o
  -8  -8   3        0.93        1.84      0.70 o
  -7  -8   3        2.50        1.90      0.65 o
  -6  -8   3       68.03       74.59      1.02 o
  -5  -8   3        0.23        1.38      0.84 o
  -4  -8   3       82.60       82.03      1.73 o
  -3  -8   3       34.90       33.48      1.22 o
  -2  -8   3        0.87        1.06      0.80 o
  -1  -8   3      112.09      108.98      2.25 o
   0  -8   3       54.28       45.22      1.11 o
   1  -8   3       13.98       17.51      0.57 o
   2  -8   3        0.13        0.50      0.50 o
   3  -8   3        7.94        5.99      0.56 o
   4  -8   3        2.16        4.02      0.58 o
   5  -8   3        2.98        3.37      0.59 o
  -8  -7   3       28.70       28.58      0.94 o
  -7  -7   3       31.13       33.78      0.82 o
  -6  -7   3       19.31       20.78      0.65 o
  -5  -7   3      255.21      259.37      5.24 o
  -4  -7   3      195.72      181.84      2.85 o
  -3  -7   3      567.74      532.83     16.47 o
  -2  -7   3       48.08       46.62      1.90 o
  -1  -7   3        5.05        7.93      0.69 o
   0  -7   3       80.67       75.05      0.92 o
   1  -7   3       15.12       15.68      0.60 o
   2  -7   3       55.28       49.16      0.64 o
   3  -7   3      140.71      139.79      2.64 o
   4  -7   3       17.68       20.05      1.12 o
   5  -7   3        7.85        9.64      0.59 o
   6  -7   3        0.62        0.79      0.46 o
  -8  -6   3        0.28        0.31      0.61 o
  -7  -6   3       49.71       52.41      1.40 o
  -6  -6   3        3.60        4.61      0.59 o
  -5  -6   3        0.32        1.21      0.60 o
  -4  -6   3        4.47        1.69      0.71 o
  -3  -6   3      369.29      338.80      5.14 o
  -2  -6   3      153.42      136.84      2.21 o
  -1  -6   3      133.03      126.42      2.16 o
   0  -6   3      158.15      145.31      1.99 o
   1  -6   3       16.01       17.74      0.60 o
   2  -6   3      131.97      133.02      0.90 o
   3  -6   3       85.65       86.82      2.02 o
   4  -6   3       18.03       14.15      0.58 o
   5  -6   3        8.02       10.45      0.64 o
   6  -6   3       15.77       13.43      0.59 o
  -8  -5   3       43.09       41.27      1.16 o
  -7  -5   3        6.97        8.89      0.56 o
  -6  -5   3        0.80        0.43      0.56 o
  -5  -5   3      220.59      219.82      4.85 o
  -4  -5   3        2.03        2.21      0.63 o
  -3  -5   3      178.82      184.77      1.27 o
  -2  -5   3      209.83      185.84      3.60 o
  -1  -5   3        0.37        1.05      0.64 o
   0  -5   3       39.35       41.43      0.70 o
   1  -5   3       85.80       84.92      1.28 o
   2  -5   3       17.72       13.87      0.59 o
   3  -5   3       29.71       30.60      0.80 o
   4  -5   3        3.64        3.70      0.61 o
   5  -5   3       31.71       29.37      0.71 o
   6  -5   3        2.76        3.03      0.56 o
   7  -5   3        3.84        4.05      0.57 o
  -8  -4   3        6.00        5.72      0.57 o
  -7  -4   3       68.40       69.66      1.71 o
  -6  -4   3       21.35       16.19      0.71 o
  -5  -4   3       67.22       69.44      2.33 o
  -4  -4   3        1.31        0.81      0.59 o
  -3  -4   3      499.91      484.04      8.62 o
  -2  -4   3      138.59      134.69      1.97 o
  -1  -4   3      361.40      337.63      5.93 o
   0  -4   3      666.82      608.61      7.25 o
   1  -4   3       23.01       23.91      0.78 o
   2  -4   3      226.96      197.89      1.68 o
   3  -4   3      226.66      246.44      2.89 o
   4  -4   3       54.34       50.91      1.42 o
   5  -4   3       15.29       20.44      0.58 o
   6  -4   3       48.85       44.27      1.28 o
   7  -4   3        2.78        2.49      0.53 o
  -8  -3   3       36.72       34.13      0.98 o
  -7  -3   3        2.60        2.66      0.58 o
  -6  -3   3       59.47       50.00      1.15 o
  -5  -3   3        0.02        0.55      0.67 o
  -4  -3   3       28.97       33.86      0.68 o
  -3  -3   3        7.90        9.67      0.56 o
  -2  -3   3     2373.77     2352.12     40.87 o
  -1  -3   3        1.08        1.10      0.66 o
   0  -3   3        4.45        3.47      0.68 o
   1  -3   3     1318.54     1348.08      9.86 o
   2  -3   3      284.85      304.55      2.89 o
   3  -3   3      559.07      565.06     11.25 o
   4  -3   3      120.96      146.22      2.64 o
   5  -3   3       41.78       43.22      1.10 o
   6  -3   3        9.99        9.72      0.52 o
   7  -3   3       14.37       14.42      0.53 o
   8  -3   3        0.65        0.93      0.45 o
  -8  -2   3        2.30        2.68      0.66 o
  -7  -2   3       98.55      106.10      2.90 o
  -5  -2   3        3.74        7.38      1.09 o
  -4  -2   3      166.47      180.75      3.46 o
  -3  -2   3        0.18        1.30      0.55 o
  -2  -2   3       27.52       32.67      0.87 o
  -1  -2   3     1680.04     1677.52     26.04 o
   0  -2   3      515.59      482.99      5.06 o
   1  -2   3        5.61        8.02      0.71 o
   2  -2   3      304.78      272.00      2.65 o
   3  -2   3        0.15        1.35      0.67 o
   4  -2   3      158.00      182.93      3.68 o
   5  -2   3       15.29       15.18      0.51 o
   6  -2   3       65.09       59.45      1.31 o
   7  -2   3        7.07        6.45      0.47 o
   8  -2   3        6.33        6.02      0.49 o
  -8  -1   3       60.64       56.26      0.65 o
  -7  -1   3       10.37       10.05      0.54 o
  -6  -1   3      160.77      158.37      2.14 o
  -4  -1   3        3.45       11.24      3.50 o
  -3  -1   3      332.10      368.00      7.07 o
  -2  -1   3     1374.28     1440.07     19.11 o
  -1  -1   3      120.52      126.97      3.11 o
   0  -1   3      411.15      406.91      8.19 o
   1  -1   3      270.40      292.82      2.71 o
   2  -1   3      214.87      216.28      2.17 o
   3  -1   3      191.26      192.68      2.88 o
   4  -1   3      256.28      286.67      6.88 o
   5  -1   3        8.86        9.98      0.54 o
   6  -1   3        0.08        1.90      0.55 o
   7  -1   3       83.49       81.73      1.61 o
   8  -1   3        5.73        5.31      0.66 o
   9  -1   3        1.67        2.04      0.59 o
  -8   0   3        5.48        4.81      0.54 o
  -7   0   3      118.20      119.07      1.83 o
  -6   0   3       28.29       33.82      0.82 o
  -5   0   3      307.63      306.70      3.27 o
  -4   0   3        3.47        4.59      0.55 o
  -3   0   3       77.41       86.71      1.18 o
  -1   0   3      907.96      980.57     18.36 o
   0   0   3      281.15      276.64      5.30 o
   1   0   3      662.82      609.89      8.39 o
   2   0   3      107.02      117.30      1.45 o
   3   0   3     1354.60     1386.15     22.51 o
   4   0   3      605.12      659.95     15.38 o
   5   0   3       24.99       32.55      1.29 o
   6   0   3      156.72      142.82      4.65 o
   7   0   3       46.75       46.10      1.39 o
   8   0   3       31.50       32.65      0.52 o
   9   0   3       10.35       11.44      0.53 o
  -8   1   3       25.27       25.12      0.91 o
  -7   1   3       17.21       18.65      0.60 o
  -6   1   3       70.95       71.77      1.20 o
  -5   1   3       85.32       84.26      0.68 o
  -4   1   3       70.38       82.04      1.18 o
  -3   1   3      327.24      362.07      3.02 o
  -2   1   3      125.43      117.10      1.28 o
  -1   1   3       12.29       10.29      0.71 o
   0   1   3       34.03       40.82      0.91 o
   1   1   3       70.85       56.40      1.01 o
   2   1   3     1184.80     1190.95     19.75 o
   3   1   3      108.38      117.92      3.26 o
   4   1   3      305.54      293.42      5.73 o
   5   1   3      184.41      207.69      5.14 o
   6   1   3       39.18       34.65      0.74 o
   7   1   3      251.21      242.65      2.43 o
   8   1   3        1.39        2.38      0.46 o
   9   1   3       44.49       45.32      0.81 o
  -7   2   3       31.78       31.71      0.57 o
  -6   2   3        1.69        2.43      0.50 o
  -5   2   3      132.08      137.60      1.64 o
  -4   2   3        4.92        5.80      0.43 o
  -3   2   3       12.44       17.01      0.69 o
  -2   2   3       28.82       29.38      0.55 o
  -1   2   3      942.41      957.09      6.64 o
   0   2   3      694.08      728.80      4.16 o
   1   2   3       64.61       75.61      1.00 o
   2   2   3      176.10      182.01      3.88 o
   3   2   3      619.64      645.23     19.08 o
   4   2   3      102.81       98.54      2.37 o
   5   2   3       64.02       68.93      1.16 o
   6   2   3       27.73       25.69      0.65 o
   7   2   3      206.05      192.70      3.31 o
   8   2   3       44.74       45.10      0.95 o
   9   2   3       52.14       52.12      1.59 o
  -7   3   3        4.23        4.81      0.50 o
  -6   3   3       13.25       13.07      0.52 o
  -5   3   3       71.78       71.74      1.30 o
  -4   3   3      117.14      116.27      1.19 o
  -3   3   3       28.47       25.76      0.56 o
  -2   3   3      179.62      171.09      1.88 o
  -1   3   3      251.82      238.87      1.29 o
   0   3   3        0.48        0.40      0.52 o
   1   3   3       80.22       81.35      0.94 o
   2   3   3     1176.06     1209.23     28.22 o
   3   3   3      190.56      197.16      3.85 o
   4   3   3      283.04      253.15      4.99 o
   5   3   3      208.71      220.62      3.26 o
   6   3   3      205.11      203.19      2.94 o
   7   3   3      141.03      134.54      2.15 o
   8   3   3        1.12        0.42      0.53 o
   9   3   3      100.21       97.18      2.02 o
  10   3   3        5.17        4.36      0.54 o
  -7   4   3        1.33        1.25      0.76 o
  -6   4   3        7.04        8.27      0.72 o
  -5   4   3        5.01        4.29      0.44 o
  -4   4   3       49.77       49.94      0.60 o
  -3   4   3       40.78       42.34      0.65 o
  -2   4   3       26.51       24.08      0.57 o
  -1   4   3      611.70      630.84      4.81 o
   0   4   3      342.80      329.51      1.89 o
   1   4   3      930.45      996.56     34.67 o
   2   4   3      564.12      568.24      8.53 o
   3   4   3       53.16       54.46      0.92 o
   4   4   3      222.25      216.63      4.00 o
   5   4   3      259.40      283.66      4.79 o
   6   4   3        0.24        0.64      0.61 o
   7   4   3      122.49      109.31      2.92 o
   8   4   3       32.94       34.44      0.93 o
   9   4   3       69.50       75.43      2.39 o
  10   4   3        2.09        1.50      0.55 o
  -6   5   3        6.44        5.96      0.49 o
  -5   5   3       32.16       33.51      0.58 o
  -4   5   3       21.55       18.77      0.50 o
  -3   5   3      173.53      171.28      0.86 o
  -2   5   3       64.00       62.00      0.76 o
  -1   5   3       41.37       39.22      0.60 o
   0   5   3       40.95       33.75      0.74 o
   2   5   3        2.06        4.41      0.64 o
   3   5   3      876.66      955.24     21.96 o
   5   5   3        6.59       10.78      0.77 o
   6   5   3      100.76      102.53      2.15 o
   7   5   3       17.11       15.33      0.70 o
   8   5   3      119.20      111.85      2.73 o
   9   5   3       58.35       59.10      1.12 o
  10   5   3       51.16       49.49      1.05 o
  -5   6   3       19.33       17.95      0.88 o
  -4   6   3        1.64        2.63      0.47 o
  -3   6   3      144.94      144.07      3.15 o
  -2   6   3       15.26       15.01      0.60 o
  -1   6   3        2.88        2.71      0.54 o
   0   6   3       97.83       98.58      1.90 o
   1   6   3       31.06       28.13      0.66 o
   2   6   3      216.41      209.83      2.20 o
   3   6   3      274.22      266.08      7.12 o
   4   6   3       28.10       26.81      1.33 o
   5   6   3      460.13      455.76      6.36 o
   6   6   3       87.24       83.47      1.70 o
   7   6   3        6.77        8.66      0.67 o
   8   6   3       15.52       16.90      0.78 o
   9   6   3       87.35       91.09      2.54 o
  10   6   3        0.02        0.14      0.68 o
  -5   7   3        8.93        9.59      0.61 o
  -4   7   3        0.52        1.79      0.49 o
  -3   7   3      121.57      117.81      2.31 o
  -2   7   3       22.92       24.00      1.04 o
  -1   7   3       72.55       74.22      1.08 o
   0   7   3       37.11       39.48      0.63 o
   1   7   3       66.32       64.48      0.72 o
   2   7   3        8.52        8.11      0.58 o
   3   7   3       92.27       91.15      1.59 o
   4   7   3       28.32       20.63      0.71 o
   5   7   3        4.82        4.50      0.71 o
   6   7   3      131.36      133.51      2.28 o
   7   7   3       60.00       61.59      1.29 o
   8   7   3       31.56       30.29      0.74 o
   9   7   3       35.78       38.56      0.79 o
  -4   8   3        2.06        1.50      0.58 o
  -3   8   3       27.15       21.84      0.50 o
  -2   8   3       33.23       32.37      0.64 o
  -1   8   3       31.31       33.57      0.61 o
   0   8   3      104.95      105.88      2.17 o
   1   8   3       11.63       12.12      0.59 o
   2   8   3      170.06      160.65      1.32 o
   3   8   3        0.65        0.35      0.60 o
   4   8   3        6.97        8.26      0.63 o
   5   8   3      212.96      197.98      3.89 o
   6   8   3        2.84        2.24      0.67 o
   7   8   3       71.20       74.24      0.95 o
   8   8   3        4.32        4.64      0.66 o
   9   8   3       33.82       33.45      0.98 o
  -3   9   3       20.91       18.07      0.80 o
  -2   9   3       14.04       14.12      0.61 o
  -1   9   3        1.73        2.19      0.54 o
   0   9   3        2.79        4.12      0.56 o
   1   9   3       22.75       24.13      0.59 o
   2   9   3       55.16       53.71      0.69 o
   3   9   3        3.15        3.13      0.58 o
   4   9   3       20.53       18.27      0.74 o
   5   9   3        2.10        1.87      0.69 o
   6   9   3      141.17      142.40      2.92 o
   7   9   3      147.85      152.49      3.10 o
   8   9   3        0.94        1.66      0.67 o
   9   9   3        0.00        0.33      0.70 o
  -2  10   3       15.70       12.76      0.81 o
  -1  10   3        0.59        0.86      0.51 o
   0  10   3       45.49       48.44      0.63 o
   1  10   3        0.55        0.30      0.51 o
   2  10   3       28.38       27.97      0.67 o
   3  10   3        0.07        0.25      0.58 o
   4  10   3        0.34        0.36      0.53 o
   5  10   3       35.33       32.06      0.85 o
   6  10   3        1.45        1.89      0.71 o
   7  10   3       12.32       13.52      0.78 o
   8  10   3        0.97        1.56      0.77 o
  -1  11   3       21.08       19.02      1.05 o
   0  11   3        7.87        7.74      0.59 o
   1  11   3        1.22        2.25      0.59 o
   2  11   3        0.16        0.76      0.57 o
   3  11   3       17.17       17.29      0.66 o
   4  11   3        7.23        6.57      0.57 o
   5  11   3        1.70        1.57      0.65 o
   6  11   3       96.36       89.30      2.51 o
   7  11   3       68.46       70.68      1.85 o
   8  11   3        0.06        0.47      0.93 o
   1  12   3       21.41       22.36      0.67 o
   2  12   3        1.82        2.65      0.54 o
   3  12   3       31.79       38.58      0.76 o
   4  12   3        6.88        9.83      0.65 o
   5  12   3        0.19        1.02      0.66 o
   6  12   3       23.96       25.08      1.40 o
   7  12   3        0.03        1.03      1.53 o
  -5 -11   4        7.44        9.18      1.44 o
  -4 -11   4       12.44       11.13      1.41 o
  -3 -11   4       25.41       25.59      1.91 o
  -2 -11   4        2.07        1.94      1.02 o
  -1 -11   4        9.02        9.23      0.63 o
   0 -11   4        2.64        3.89      0.67 o
   1 -11   4        9.47        9.04      0.64 o
  -6 -10   4        0.69        2.07      0.87 o
  -5 -10   4       19.20       20.19      0.70 o
  -4 -10   4        1.88        2.11      0.79 o
  -3 -10   4       13.96       12.29      0.83 o
  -2 -10   4       12.29       12.19      1.10 o
  -1 -10   4        8.90        8.81      1.10 o
   0 -10   4        3.04        4.09      0.52 o
   1 -10   4        2.74        2.22      0.61 o
   2 -10   4        5.22        6.35      0.47 o
  -7  -9   4        4.20        3.84      0.64 o
  -6  -9   4       14.51       14.41      0.86 o
  -5  -9   4        0.03        0.33      0.77 o
  -4  -9   4        3.24        3.73      0.86 o
  -3  -9   4      110.56      110.90      1.99 o
  -2  -9   4        8.85        8.93      0.78 o
  -1  -9   4       65.53       69.70      1.17 o
   0  -9   4       91.61       94.43      1.24 o
   1  -9   4        0.05        1.12      0.51 o
   2  -9   4       12.58       15.60      0.60 o
   3  -9   4        0.22        1.15      0.52 o
   4  -9   4        0.05        0.62      0.61 o
  -7  -8   4       43.49       46.46      0.83 o
  -6  -8   4        1.01        0.74      0.70 o
  -5  -8   4       88.69       90.62      3.00 o
  -4  -8   4        0.58        1.26      0.78 o
  -3  -8   4       79.49       70.93      2.75 o
  -2  -8   4       88.94       81.19      2.52 o
  -1  -8   4        1.02        0.40      0.66 o
   0  -8   4       31.32       28.93      1.14 o
   1  -8   4        8.57        7.29      0.58 o
   2  -8   4        0.37        1.12      0.55 o
   3  -8   4       10.89       10.62      0.80 o
   4  -8   4        2.74        1.54      0.56 o
   5  -8   4        0.10        0.62      0.76 o
  -8  -7   4        5.23        4.39      0.64 o
  -7  -7   4       28.40       30.62      0.85 o
  -6  -7   4       23.93       26.01      0.64 o
  -5  -7   4       47.40       44.26      1.01 o
  -4  -7   4      208.50      202.61      5.34 o
  -3  -7   4       87.45       85.54      1.98 o
  -2  -7   4       69.13       69.41      2.68 o
  -1  -7   4       10.72       12.49      0.71 o
   0  -7   4      157.98      149.74      2.81 o
   1  -7   4        5.73        4.40      0.53 o
   2  -7   4        1.88        2.48      0.46 o
   3  -7   4       80.43       80.49      1.06 o
   4  -7   4        1.61        1.83      0.49 o
   5  -7   4        7.74        9.42      0.50 o
   6  -7   4        0.92        1.63      0.78 o
  -8  -6   4       76.78       79.37      3.41 o
  -7  -6   4       36.65       36.56      1.59 o
  -6  -6   4        0.03        0.72      0.53 o
  -5  -6   4      122.77      116.29      3.17 o
  -4  -6   4      107.58      103.94      1.70 o
  -3  -6   4        0.86        0.83      0.73 o
  -2  -6   4       31.28       27.29      0.83 o
  -1  -6   4       37.28       37.22      1.37 o
   0  -6   4       15.50       14.62      0.59 o
   1  -6   4       15.29       16.33      0.62 o
   2  -6   4        0.15        0.78      0.52 o
   3  -6   4        2.76        3.86      0.50 o
   4  -6   4        0.00        0.26      0.46 o
   5  -6   4       20.85       20.46      0.77 o
   6  -6   4        0.01        0.32      0.53 o
  -8  -5   4        8.48        8.11      0.69 o
  -7  -5   4       74.83       77.67      1.98 o
  -6  -5   4       28.33       33.67      1.36 o
  -5  -5   4      140.97      122.17      3.14 o
  -4  -5   4      260.25      227.94      4.91 o
  -3  -5   4      354.49      336.46      4.49 o
  -2  -5   4      109.88      111.19      1.98 o
  -1  -5   4        1.19        1.58      0.55 o
   0  -5   4      256.07      245.81      4.24 o
   1  -5   4       59.31       60.59      0.77 o
   2  -5   4       19.50       15.92      0.62 o
   3  -5   4      295.44      296.96      2.05 o
   4  -5   4        8.66       11.27      0.49 o
   5  -5   4       15.50       18.02      0.86 o
   6  -5   4        0.31        0.42      0.62 o
   7  -5   4        1.43        2.01      0.53 o
  -8  -4   4      135.18      139.16      3.60 o
  -7  -4   4        3.32        3.33      0.50 o
  -6  -4   4        1.20        1.35      0.45 o
  -5  -4   4      192.52      193.35      4.21 o
  -4  -4   4      320.28      315.52      8.20 o
  -3  -4   4      309.54      316.47      7.11 o
  -2  -4   4      213.65      204.01      3.30 o
  -1  -4   4      288.80      264.64      4.58 o
   0  -4   4        8.18        6.83      0.55 o
   1  -4   4      138.66      138.18      1.34 o
   2  -4   4        0.01        0.36      0.52 o
   3  -4   4       91.10       94.17      1.33 o
   4  -4   4      140.12      132.48      1.54 o
   5  -4   4       48.36       42.31      0.85 o
   6  -4   4        6.65        6.40      0.93 o
   7  -4   4        5.08        5.78      0.69 o
  -8  -3   4       22.46       24.30      0.93 o
  -7  -3   4       80.58       85.15      2.34 o
  -6  -3   4       44.74       56.43      1.71 o
  -5  -3   4        0.44        1.53      0.55 o
  -4  -3   4      233.44      229.91      5.36 o
  -3  -3   4      146.12      140.81      3.91 o
  -2  -3   4      287.24      294.67      5.89 o
  -1  -3   4        1.81        1.88      0.55 o
   0  -3   4      562.63      537.72      6.72 o
   1  -3   4        4.95        8.17      0.59 o
   2  -3   4      413.15      358.32      6.22 o
   3  -3   4       57.06       50.77      0.68 o
   4  -3   4       31.14       30.21      0.57 o
   5  -3   4       13.88       13.26      1.05 o
   6  -3   4       19.85       21.24      0.83 o
   7  -3   4        0.02        1.05      0.50 o
   8  -3   4        0.91        1.63      0.44 o
  -8  -2   4      104.28      105.64      2.58 o
  -7  -2   4       11.42       10.41      0.68 o
  -6  -2   4       32.97       35.04      0.84 o
  -5  -2   4      177.36      176.44      2.20 o
  -4  -2   4      171.98      159.40      3.45 o
  -3  -2   4      414.73      421.56      6.92 o
  -1  -2   4        0.07        1.65      0.68 o
   0  -2   4       25.33       22.29      0.68 o
   1  -2   4      277.43      258.50      2.73 o
   2  -2   4       12.08       10.54      0.70 o
   3  -2   4       41.55       47.16      0.65 o
   4  -2   4       97.22       87.90      2.17 o
   5  -2   4       65.85       62.20      0.97 o
   6  -2   4        0.02        0.31      0.45 o
   7  -2   4       21.71       22.43      0.61 o
   8  -2   4       10.41       10.80      0.55 o
  -8  -1   4       24.82       25.92      0.66 o
  -7  -1   4      107.96      112.52      2.90 o
  -6  -1   4       57.18       62.44      1.58 o
  -5  -1   4        0.72        0.52      0.43 o
  -4  -1   4      268.82      277.27      5.12 o
  -3  -1   4      404.09      386.61      6.96 o
  -2  -1   4     2012.27     2217.04     43.31 o
  -1  -1   4      359.55      416.56     10.55 o
   0  -1   4       16.72       21.90      0.76 o
   1  -1   4      116.60      111.15      1.49 o
   2  -1   4      281.01      262.79      2.07 o
   3  -1   4      127.46      131.14      1.32 o
   4  -1   4      590.26      622.48      8.83 o
   5  -1   4       80.22       79.58      1.42 o
   6  -1   4      146.85      147.13      2.71 o
   7  -1   4        1.43        0.52      0.55 o
   8  -1   4        9.00        9.00      0.81 o
   9  -1   4       16.94       16.58      0.60 o
  -8   0   4       21.63       22.45      0.61 o
  -7   0   4        5.62        6.48      0.50 o
  -6   0   4       70.90       73.26      1.94 o
  -5   0   4        6.93        6.42      0.45 o
  -4   0   4      100.68      100.99      1.10 o
  -3   0   4        3.62        5.70      0.48 o
  -2   0   4      759.27      827.41     12.25 o
  -1   0   4      439.12      466.20      8.30 o
   0   0   4       76.78       84.00      2.49 o
   1   0   4      865.61      858.12     18.27 o
   2   0   4      213.49      198.58      3.14 o
   3   0   4       23.08       21.36      0.79 o
   5   0   4      274.61      279.26      4.93 o
   6   0   4        0.05        0.73      0.50 o
   7   0   4       85.47       89.40      1.22 o
   8   0   4       25.81       22.85      0.56 o
   9   0   4        2.26        2.34      0.50 o
  -7   1   4       69.50       67.62      2.49 o
  -6   1   4       54.84       54.49      1.19 o
  -5   1   4       60.29       58.50      0.67 o
  -4   1   4       24.68       26.31      0.72 o
  -3   1   4       36.21       28.86      0.77 o
  -2   1   4       80.75       92.40      1.11 o
  -1   1   4        1.72        1.30      0.56 o
   0   1   4       37.74       46.80      0.84 o
   1   1   4     2159.95     2118.70     40.25 o
   2   1   4     1291.18     1284.56     20.90 o
   3   1   4     1291.52     1325.18     21.92 o
   4   1   4      127.08      142.79      3.18 o
   5   1   4       74.92       70.83      1.68 o
   6   1   4      188.20      180.73      3.28 o
   7   1   4        2.09        2.41      0.52 o
   8   1   4       14.33       15.53      0.52 o
   9   1   4        9.24        9.88      0.51 o
  -7   2   4        3.34        5.23      0.97 o
  -6   2   4        6.71        8.54      0.73 o
  -5   2   4       12.74       13.57      0.51 o
  -4   2   4       50.85       50.35      0.75 o
  -3   2   4       10.48       11.90      0.50 o
  -2   2   4      566.44      537.30      6.03 o
  -1   2   4       99.52      113.67      1.50 o
   0   2   4      304.97      326.67      3.80 o
   1   2   4       68.19       77.86      1.14 o
   2   2   4      642.87      620.15     19.75 o
   3   2   4      215.31      194.15      4.33 o
   4   2   4       36.57       34.94      0.79 o
   5   2   4       96.94      105.68      1.67 o
   6   2   4        3.54        3.93      0.61 o
   7   2   4      134.97      136.77      2.97 o
   8   2   4        9.47        9.40      0.56 o
   9   2   4       27.72       25.63      0.63 o
  10   2   4       22.29       22.50      0.75 o
  -7   3   4       21.69       21.32      0.78 o
  -6   3   4       36.59       37.04      0.59 o
  -5   3   4       28.87       26.50      0.52 o
  -4   3   4        6.66        6.81      0.52 o
  -3   3   4       30.68       27.48      0.62 o
  -2   3   4        0.67        0.20      0.44 o
  -1   3   4      390.87      402.88      1.28 o
   0   3   4        4.87        3.50      0.57 o
   1   3   4      268.53      293.12      2.20 o
   2   3   4      975.51     1049.45     21.82 o
   3   3   4     1212.36     1190.64     24.37 o
   4   3   4        3.34        2.50      0.64 o
   5   3   4        5.59        4.67      0.70 o
   6   3   4      118.96      107.27      2.47 o
   7   3   4        0.17        0.44      0.56 o
   8   3   4        0.11        1.20      0.48 o
   9   3   4       30.35       30.06      0.95 o
  10   3   4       14.60       12.71      0.61 o
  -6   4   4        4.72        5.20      0.58 o
  -5   4   4       75.63       77.25      2.45 o
  -4   4   4        6.12        5.41      0.50 o
  -3   4   4        2.56        3.19      0.56 o
  -2   4   4       70.31       67.62      1.01 o
  -1   4   4        3.96        5.70      0.53 o
   0   4   4      434.65      429.71      2.97 o
   1   4   4      189.39      224.58      1.16 o
   2   4   4     1017.96     1098.67     10.57 o
   3   4   4       12.75       16.01      0.70 o
   4   4   4      288.37      263.50      5.53 o
   5   4   4        9.03        9.38      0.74 o
   6   4   4        0.10        0.44      0.61 o
   7   4   4      242.50      221.35      5.40 o
   8   4   4        0.16        0.84      0.55 o
   9   4   4       25.35       25.93      1.07 o
  10   4   4       17.84       17.71      0.59 o
  -6   5   4       10.32       10.76      0.63 o
  -5   5   4        0.15        1.11      0.51 o
  -4   5   4       36.07       34.65      0.50 o
  -3   5   4        0.03        0.14      0.46 o
  -2   5   4       18.63       16.81      0.60 o
  -1   5   4      106.22      110.52      1.17 o
   0   5   4       17.55       16.47      0.55 o
   1   5   4      135.76      148.81      1.18 o
   2   5   4        0.33        0.55      0.59 o
   3   5   4      616.70      653.71     11.41 o
   4   5   4       92.49       80.29      1.07 o
   5   5   4      126.43      119.23      2.57 o
   6   5   4       49.44       45.57      1.00 o
   7   5   4       11.59       11.01      0.66 o
   8   5   4       69.12       66.98      2.04 o
   9   5   4       31.98       33.56      0.77 o
  10   5   4        0.55        1.02      0.62 o
  -5   6   4       10.10       11.15      0.65 o
  -4   6   4        3.05        2.29      0.49 o
  -3   6   4        0.01        1.36      0.48 o
  -2   6   4       21.02       22.57      0.69 o
  -1   6   4        4.25        3.42      0.45 o
   0   6   4       66.30       63.00      0.69 o
   1   6   4       10.51        7.84      0.59 o
   2   6   4      214.25      224.84      2.88 o
   3   6   4       50.32       58.74      1.53 o
   4   6   4      161.78      152.74      4.36 o
   5   6   4       93.34       87.05      1.16 o
   6   6   4       16.25       15.87      0.75 o
   7   6   4      165.58      157.73      3.37 o
   8   6   4        0.84        1.65      0.60 o
   9   6   4       21.38       21.90      0.84 o
  10   6   4       29.99       30.63      1.05 o
  -4   7   4       22.95       22.42      1.32 o
  -3   7   4       24.43       22.09      0.60 o
  -2   7   4        1.37        1.00      0.49 o
  -1   7   4       20.36       19.35      0.57 o
   0   7   4       23.88       25.02      0.67 o
   1   7   4       28.24       31.19      0.64 o
   2   7   4       29.29       31.79      0.67 o
   3   7   4      567.87      563.82      7.80 o
   4   7   4       69.66       64.28      1.16 o
   5   7   4      152.22      145.02      4.12 o
   6   7   4       15.95       14.07      0.76 o
   7   7   4        0.25        0.50      0.67 o
   8   7   4      153.06      157.99      3.92 o
   9   7   4        0.05        0.59      0.65 o
  10   7   4        6.84        7.66      0.83 o
  -4   8   4       19.26       19.99      1.18 o
  -3   8   4        1.03        0.89      0.45 o
  -2   8   4       21.56       26.62      0.83 o
  -1   8   4       29.12       33.67      0.69 o
   0   8   4       63.74       60.82      1.75 o
   1   8   4      239.29      235.23      3.82 o
   2   8   4       59.33       59.23      1.05 o
   3   8   4        7.37        7.75      0.63 o
   4   8   4       77.41       77.19      1.46 o
   5   8   4       45.11       42.12      1.04 o
   6   8   4       76.34       76.75      2.62 o
   7   8   4       39.34       43.65      0.86 o
   8   8   4       49.36       47.33      1.53 o
   9   8   4       44.47       47.95      0.88 o
  -3   9   4        0.93        1.09      0.60 o
  -2   9   4        1.30        0.82      0.72 o
  -1   9   4       22.03       22.26      0.55 o
   0   9   4       10.44       12.27      0.54 o
   1   9   4        0.04        0.67      0.54 o
   2   9   4       49.94       45.86      0.88 o
   3   9   4       41.72       38.83      0.71 o
   4   9   4        4.75        8.65      0.66 o
   5   9   4        4.20        2.81      0.87 o
   6   9   4        0.05        0.17      0.71 o
   7   9   4       29.79       31.81      0.78 o
   8   9   4        7.71        9.08      0.71 o
   9   9   4        1.41        1.21      0.70 o
  -2  10   4        0.15        0.62      0.62 o
  -1  10   4        3.41        4.29      0.52 o
   0  10   4       49.00       44.94      0.61 o
   1  10   4       23.28       22.77      0.60 o
   2  10   4       56.94       55.99      1.15 o
   3  10   4        9.19       11.10      0.58 o
   4  10   4        2.74        3.76      0.62 o
   5  10   4        8.35       10.48      0.65 o
   6  10   4        6.13        6.65      0.77 o
   7  10   4       39.14       44.24      0.96 o
   8  10   4       67.89       71.54      1.74 o
  -1  11   4        0.64        1.01      0.59 o
   0  11   4       19.94       19.87      0.60 o
   1  11   4        5.16        7.01      0.58 o
   2  11   4       56.33       57.70      0.74 o
   3  11   4        1.76        4.04      0.63 o
   4  11   4       30.81       36.35      0.74 o
   5  11   4        0.06        0.13      0.62 o
   6  11   4        4.42        5.23      0.79 o
   7  11   4       16.83       18.18      0.83 o
   8  11   4        0.08        0.74      0.81 o
   1  12   4        4.35        4.66      0.56 o
   2  12   4        0.15        0.69      0.59 o
   3  12   4       23.06       25.31      0.69 o
   4  12   4        0.95        1.63      0.57 o
   5  12   4        3.72        3.17      0.63 o
   6  12   4       12.75       12.15      0.84 o
   7  12   4       31.37       30.49      2.15 o
  -4 -11   5       15.65       18.29      2.08 o
  -3 -11   5        9.57        9.06      0.72 o
  -2 -11   5       10.81       14.61      0.86 o
  -1 -11   5        0.29        1.20      0.62 o
   0 -11   5        0.05       -0.24      0.67 o
  -5 -10   5        7.41        7.79      1.21 o
  -4 -10   5       45.17       47.06      0.94 o
  -3 -10   5        0.89        2.34      0.95 o
  -2 -10   5        1.20        1.97      0.76 o
  -1 -10   5       24.01       22.83      0.61 o
   0 -10   5        8.11        7.73      0.65 o
   1 -10   5       23.67       22.75      0.66 o
   2 -10   5        5.77        6.44      0.60 o
  -6  -9   5        3.16        2.99      0.80 o
  -5  -9   5        1.23        2.42      0.68 o
  -4  -9   5       25.10       23.84      0.74 o
  -3  -9   5        0.98        0.96      0.77 o
  -2  -9   5       15.34       16.26      0.80 o
  -1  -9   5        3.59        2.80      0.64 o
   0  -9   5        8.35        7.50      0.53 o
   1  -9   5        2.34        2.10      0.52 o
   2  -9   5        0.00       -0.07      0.50 o
   3  -9   5        6.03        4.77      0.62 o
  -7  -8   5        0.01       -0.75      0.66 o
  -6  -8   5       52.62       61.42      1.46 o
  -5  -8   5        4.49        3.83      0.62 o
  -4  -8   5       63.18       59.99      0.78 o
  -3  -8   5      123.40      119.12      4.14 o
  -2  -8   5        0.16        1.77      0.98 o
  -1  -8   5      136.85      135.93      2.77 o
   0  -8   5       31.07       32.33      0.65 o
   1  -8   5       63.42       56.79      0.86 o
   2  -8   5        0.47        0.69      0.48 o
   3  -8   5       10.10        8.92      0.54 o
   4  -8   5        3.42        2.70      0.49 o
   5  -8   5        3.57        3.65      1.38 o
  -7  -7   5       90.94       91.15      2.08 o
  -6  -7   5        2.04        2.31      0.53 o
  -5  -7   5       84.99       86.85      2.08 o
  -4  -7   5       11.75       10.07      0.72 o
  -3  -7   5        3.79        3.98      0.66 o
  -2  -7   5       14.97       16.35      0.83 o
  -1  -7   5        4.41        3.95      0.58 o
   0  -7   5        8.96        7.44      0.51 o
   1  -7   5       47.41       43.44      0.63 o
   2  -7   5        0.05        0.65      0.48 o
   3  -7   5       20.93       20.94      0.63 o
   4  -7   5        5.51        6.16      0.62 o
   5  -7   5        0.20        0.20      0.59 o
  -7  -6   5        1.78        2.26      0.55 o
  -6  -6   5        2.98        4.80      0.50 o
  -5  -6   5       15.01       12.65      0.55 o
  -4  -6   5       88.62       83.20      1.23 o
  -3  -6   5       98.41       93.64      1.70 o
  -2  -6   5       78.75       76.04      1.22 o
  -1  -6   5        0.86        0.74      0.68 o
   0  -6   5       58.92       59.11      0.69 o
   1  -6   5      128.50      116.03      0.93 o
   2  -6   5       53.21       47.05      1.13 o
   3  -6   5       28.84       26.46      1.06 o
   4  -6   5      120.68      113.50      1.53 o
   5  -6   5        5.34        6.15      0.56 o
   6  -6   5       19.79       19.68      1.17 o
  -8  -5   5        8.45        8.56      0.90 o
  -7  -5   5       78.71       78.91      3.47 o
  -6  -5   5       36.41       38.06      1.17 o
  -5  -5   5       35.91       39.52      0.78 o
  -4  -5   5      154.41      151.40      3.69 o
  -3  -5   5      192.75      198.37      2.11 o
  -2  -5   5      233.07      220.13      4.61 o
  -1  -5   5      229.57      210.17      4.88 o
   0  -5   5       16.25       13.81      0.64 o
   1  -5   5       20.11       21.21      0.64 o
   2  -5   5        8.99        8.37      0.60 o
   3  -5   5        0.76        2.49      0.53 o
   4  -5   5        3.81        3.49      0.51 o
   5  -5   5       16.23       14.58      0.55 o
   6  -5   5        9.25        9.24      0.53 o
   7  -5   5        6.57        7.84      0.55 o
  -8  -4   5        0.38        1.54      0.57 o
  -7  -4   5        0.52        1.45      0.55 o
  -6  -4   5       32.58       34.27      1.28 o
  -5  -4   5        0.19        0.95      0.48 o
  -4  -4   5      254.79      267.36      5.94 o
  -3  -4   5       61.55       60.11      1.30 o
  -2  -4   5       14.69       18.48      0.66 o
  -1  -4   5       12.11        9.32      0.53 o
   0  -4   5      200.09      191.74      2.85 o
   1  -4   5       25.42       29.50      0.64 o
   2  -4   5       29.71       29.20      0.77 o
   3  -4   5       42.30       33.94      0.67 o
   4  -4   5       47.01       48.33      1.25 o
   5  -4   5       51.61       49.12      0.60 o
   6  -4   5        3.27        4.31      0.47 o
   7  -4   5        0.13        0.38      0.61 o
  -8  -3   5       20.86       20.15      0.74 o
  -7  -3   5       20.19       20.29      0.61 o
  -6  -3   5        9.74        8.07      0.50 o
  -5  -3   5       43.80       47.78      1.50 o
  -4  -3   5      166.87      162.17      4.59 o
  -3  -3   5        9.52        9.80      0.51 o
  -2  -3   5      551.44      520.41     11.56 o
   0  -3   5        2.55        2.67      0.56 o
   1  -3   5      129.86      118.19      1.19 o
   2  -3   5       17.91       17.49      0.67 o
   3  -3   5       44.27       37.72      0.61 o
   4  -3   5        9.54        9.89      0.65 o
   5  -3   5      184.74      176.13      2.56 o
   6  -3   5       33.02       28.67      0.74 o
   7  -3   5        9.76       10.06      0.66 o
   8  -3   5       37.79       35.59      1.07 o
  -8  -2   5        8.37       10.60      0.72 o
  -7  -2   5        1.11        2.36      0.79 o
  -6  -2   5       48.81       48.97      0.88 o
  -4  -2   5      154.30      157.93      3.30 o
  -3  -2   5       91.39       98.21      2.03 o
  -2  -2   5      147.37      152.42      3.81 o
  -1  -2   5       35.23       39.17      0.85 o
   0  -2   5      119.03      111.15      1.86 o
   1  -2   5      219.99      257.24      3.04 o
   2  -2   5        0.48        1.50      0.57 o
   3  -2   5       21.45       16.23      0.56 o
   4  -2   5       78.81       76.93      1.38 o
   6  -2   5       88.29       85.70      1.06 o
   7  -2   5        0.02        1.18      0.45 o
   8  -2   5        5.79        6.10      0.49 o
  -7  -1   5        0.06        0.44      0.58 o
  -6  -1   5        0.33        1.74      0.50 o
  -5  -1   5       43.22       41.94      0.67 o
  -4  -1   5        7.51        4.64      0.49 o
  -3  -1   5       19.73       19.01      0.63 o
  -1  -1   5      319.68      325.39      8.14 o
   0  -1   5       24.91       27.78      0.74 o
   1  -1   5      620.21      603.30      9.71 o
   2  -1   5      117.27      108.08      1.59 o
   3  -1   5       17.04       13.52      0.59 o
   4  -1   5       57.83       55.24      0.78 o
   5  -1   5      188.13      193.86      2.89 o
   6  -1   5        4.43        3.42      0.51 o
   7  -1   5       32.39       28.00      1.00 o
   8  -1   5       22.70       24.82      0.63 o
   9  -1   5        2.41        2.57      0.54 o
  -7   0   5       30.28       31.30      0.82 o
  -6   0   5       13.19       14.20      0.55 o
  -5   0   5       31.51       31.67      0.69 o
  -4   0   5      184.37      173.50      4.35 o
  -3   0   5      275.95      289.51      4.51 o
  -2   0   5       23.03       23.40      0.58 o
  -1   0   5        0.02        0.93      0.52 o
   1   0   5      323.33      329.94      8.02 o
   2   0   5      491.30      532.06      5.96 o
   3   0   5       11.81        9.36      0.60 o
   4   0   5      246.84      263.93      2.83 o
   5   0   5        3.20        1.34      0.58 o
   6   0   5      321.43      316.75      7.14 o
   7   0   5        4.34        5.59      0.54 o
   8   0   5       39.51       37.06      1.00 o
   9   0   5       12.47       12.03      0.53 o
  -7   1   5        3.39        4.72      0.56 o
  -6   1   5        1.33        2.87      0.49 o
  -5   1   5       22.82       21.54      0.65 o
  -4   1   5       16.61       17.03      0.48 o
  -3   1   5       31.78       33.06      0.65 o
  -2   1   5       27.52       25.17      0.63 o
  -1   1   5      679.84      683.65      8.61 o
   0   1   5       26.14       20.72      0.63 o
   1   1   5     1226.84     1269.76     29.15 o
   2   1   5     1354.29     1360.72     27.31 o
   3   1   5      508.46      503.62      6.83 o
   4   1   5      313.90      306.09      6.60 o
   5   1   5      106.04      103.90      3.09 o
   6   1   5        2.49        3.49      0.56 o
   7   1   5      107.61      101.55      1.74 o
   8   1   5        8.58       10.04      0.56 o
   9   1   5        1.83        2.46      0.44 o
  -7   2   5       24.82       22.54      0.66 o
  -6   2   5       38.58       37.14      0.72 o
  -5   2   5       52.43       49.23      0.81 o
  -4   2   5      206.92      189.19      1.59 o
  -3   2   5      461.48      432.03      3.01 o
  -2   2   5        7.44        5.16      0.75 o
  -1   2   5      179.40      181.32      1.96 o
   0   2   5      307.79      326.21      3.35 o
   1   2   5       19.99       22.03      0.68 o
   3   2   5      335.67      342.35      5.02 o
   4   2   5       12.80       18.01      0.64 o
   5   2   5       22.67       23.01      0.65 o
   6   2   5      168.58      158.41      3.62 o
   7   2   5       33.12       31.54      0.86 o
   8   2   5      106.52       93.97      2.35 o
   9   2   5        0.07        0.80      0.47 o
  10   2   5        0.04        0.42      0.68 o
  -6   3   5        9.85       11.12      0.57 o
  -5   3   5       34.64       29.96      1.06 o
  -4   3   5       49.08       48.76      1.20 o
  -3   3   5        1.29        2.91      0.49 o
  -2   3   5      140.26      145.09      2.92 o
  -1   3   5       23.04       22.83      0.56 o
   0   3   5       32.12       33.55      0.61 o
   1   3   5      541.08      597.56      4.78 o
   2   3   5      165.07      187.17      4.42 o
   3   3   5       74.78       81.04      2.81 o
   4   3   5       59.94       57.06      1.09 o
   5   3   5       97.74       90.50      1.46 o
   6   3   5       21.18       21.15      0.63 o
   7   3   5       60.55       58.50      1.16 o
   8   3   5      115.79      111.08      2.07 o
   9   3   5        3.47        3.53      0.54 o
  10   3   5       28.86       26.98      0.65 o
  -6   4   5       18.93       19.97      0.60 o
  -5   4   5        2.39        3.18      0.55 o
  -4   4   5        5.05        5.27      0.47 o
  -3   4   5      172.13      160.60      1.89 o
  -2   4   5       82.11       72.39      0.80 o
  -1   4   5      147.04      147.78      1.24 o
   0   4   5      106.00      100.25      1.21 o
   1   4   5       92.58       97.63      1.22 o
   2   4   5       14.10       13.47      0.57 o
   3   4   5      328.69      322.38     15.14 o
   4   4   5        0.02        0.54      0.67 o
   5   4   5        5.58        5.34      0.73 o
   6   4   5      149.10      133.97      3.39 o
   7   4   5       73.68       68.47      1.28 o
   8   4   5       80.69       73.96      1.66 o
   9   4   5       10.31       10.59      0.59 o
  10   4   5        0.21        0.50      0.58 o
  -5   5   5        0.56        0.67      0.49 o
  -4   5   5        5.01        4.69      0.56 o
  -3   5   5        0.00        0.41      0.52 o
  -2   5   5       17.64       18.33      0.71 o
  -1   5   5       70.34       68.68      0.57 o
   0   5   5       16.51       19.90      0.71 o
   1   5   5      212.36      225.28      1.71 o
   2   5   5        6.82        9.58      0.57 o
   3   5   5        5.75        8.29      0.62 o
   4   5   5      324.48      325.95      8.14 o
   5   5   5       40.62       41.34      0.88 o
   6   5   5        0.10        0.31      0.60 o
   7   5   5       25.59       25.45      0.69 o
   8   5   5      155.42      146.88      3.56 o
   9   5   5       46.12       45.78      0.74 o
  10   5   5       13.83       14.12      0.62 o
  -5   6   5        5.65        4.05      0.50 o
  -4   6   5       15.65       15.83      0.55 o
  -3   6   5       60.46       60.22      0.61 o
  -2   6   5       32.80       32.44      0.90 o
  -1   6   5       44.66       42.36      0.55 o
   0   6   5       75.41       75.00      0.72 o
   1   6   5       60.59       69.45      0.74 o
   2   6   5      384.62      380.70      6.43 o
   3   6   5       43.22       37.57      0.93 o
   4   6   5        2.46        4.62      0.71 o
   5   6   5       58.88       54.04      1.42 o
   6   6   5       90.59       85.23      1.14 o
   7   6   5        4.24        3.47      0.65 o
   8   6   5        2.85        2.90      0.68 o
   9   6   5       70.23       68.50      0.88 o
  10   6   5        4.21        4.42      0.71 o
  -4   7   5       12.39       12.45      0.86 o
  -3   7   5       30.09       29.24      0.71 o
  -2   7   5        0.93        1.93      0.62 o
  -1   7   5      147.03      147.13      1.78 o
   0   7   5        2.91        3.50      0.47 o
   1   7   5       99.16      100.57      1.29 o
   2   7   5      205.13      196.18      2.72 o
   3   7   5      184.19      195.65      2.72 o
   4   7   5      381.37      361.49      9.82 o
   5   7   5        3.26        2.91      0.73 o
   6   7   5       13.31       15.69      0.76 o
   7   7   5       16.51       16.02      0.73 o
   8   7   5       10.77       10.65      0.67 o
   9   7   5        2.97        2.64      0.70 o
  10   7   5        5.30        5.58      0.71 o
  -3   8   5       13.71       14.96      0.69 o
  -2   8   5        1.57        1.69      0.68 o
  -1   8   5       10.75        9.68      0.49 o
   0   8   5       66.43       66.48      0.78 o
   1   8   5       14.41       12.79      0.58 o
   2   8   5       94.58       89.78      0.88 o
   3   8   5       10.63        9.82      0.66 o
   4   8   5       11.78       14.67      0.80 o
   5   8   5       72.97       61.39      2.16 o
   6   8   5        0.95        1.06      0.70 o
   7   8   5        1.61        2.08      0.65 o
   8   8   5        1.17        1.38      0.67 o
   9   8   5       28.66       28.08      1.21 o
  -2   9   5        3.16        4.77      0.64 o
  -1   9   5       16.67       20.21      0.55 o
   0   9   5        1.08        0.50      0.49 o
   1   9   5       56.96       58.50      0.88 o
   2   9   5       55.20       62.66      0.71 o
   3   9   5      178.86      179.50      1.41 o
   4   9   5       33.49       36.23      0.74 o
   5   9   5        1.51        2.57      0.62 o
   6   9   5       10.77       13.59      1.08 o
   7   9   5        7.55        8.55      0.70 o
   8   9   5        0.34        0.95      0.72 o
   9   9   5       16.48       17.94      0.82 o
  -1  10   5        0.09        0.38      0.52 o
   0  10   5        6.91        9.14      0.60 o
   1  10   5        2.92        2.69      0.56 o
   2  10   5        0.13        0.75      0.53 o
   3  10   5      100.77      101.32      2.01 o
   4  10   5        3.43        4.42      0.62 o
   5  10   5       35.38       29.90      0.73 o
   6  10   5        2.80        2.69      0.82 o
   7  10   5        3.03        3.02      0.74 o
   8  10   5        7.02        5.97      0.77 o
   0  11   5        0.06        1.28      0.59 o
   1  11   5       21.81       20.88      0.78 o
   2  11   5        0.10        0.52      0.58 o
   3  11   5        8.94        8.33      0.60 o
   4  11   5       11.82       15.42      0.69 o
   5  11   5       13.77       16.62      0.72 o
   6  11   5       14.85       17.98      0.82 o
   7  11   5        8.45       10.75      0.89 o
   8  11   5        0.71        1.35      0.88 o
   2  12   5        4.24        4.38      0.60 o
   3  12   5       41.39       46.37      1.71 o
   4  12   5        0.31        0.93      0.68 o
   5  12   5        3.79        4.27      0.65 o
   6  12   5        9.13        9.21      0.81 o
  -2 -11   6        1.86        2.02      1.03 o
  -1 -11   6        0.22        0.75      0.97 o
  -5 -10   6        4.25        5.37      1.50 o
  -4 -10   6       11.58       16.21      1.28 o
  -3 -10   6       95.65       94.52      0.99 o
  -2 -10   6        1.08        0.05      0.77 o
  -1 -10   6        5.20        6.10      0.78 o
   0 -10   6       16.78       17.92      0.70 o
   1 -10   6        2.57        4.63      0.58 o
   2 -10   6        5.41        4.90      0.57 o
  -5  -9   6        4.31        4.32      0.72 o
  -4  -9   6       54.39       60.55      0.98 o
  -3  -9   6       51.49       50.76      0.97 o
  -2  -9   6        3.55        6.07      0.74 o
  -1  -9   6       25.35       25.36      1.69 o
   0  -9   6       30.78       25.40      1.79 o
   1  -9   6        0.04        0.16      0.60 o
   2  -9   6       17.97       18.64      0.72 o
  -6  -8   6        0.13        0.27      0.65 o
  -5  -8   6        4.79        6.32      0.61 o
  -4  -8   6        1.23        2.30      0.60 o
  -3  -8   6       97.94      102.15      3.05 o
  -2  -8   6       22.84       20.61      0.65 o
  -1  -8   6       15.88       13.69      0.65 o
   0  -8   6        5.64        4.53      0.56 o
   1  -8   6        3.57        1.96      0.55 o
   2  -8   6       10.11       11.12      0.54 o
   3  -8   6        7.65        7.84      0.55 o
   4  -8   6        0.02        0.84      0.54 o
  -7  -7   6        1.39        1.19      0.73 o
  -6  -7   6        0.27        0.59      0.57 o
  -5  -7   6        3.46        4.64      0.66 o
  -4  -7   6        0.00       -0.45      0.53 o
  -3  -7   6       21.24       20.68      0.71 o
  -2  -7   6      116.05      112.65      3.40 o
  -1  -7   6       48.23       49.46      1.49 o
   0  -7   6      158.45      146.51      2.38 o
   1  -7   6       18.32       18.71      0.62 o
   2  -7   6       10.30        9.87      0.58 o
   3  -7   6       37.81       38.35      0.62 o
   4  -7   6       14.71       14.12      0.55 o
   5  -7   6        0.35        1.74      0.66 o
  -7  -6   6       86.55       85.31      2.35 o
  -5  -6   6       13.16       12.06      0.59 o
  -4  -6   6        5.14        6.83      0.55 o
  -3  -6   6       44.51       44.53      0.84 o
  -2  -6   6       58.43       60.09      0.77 o
  -1  -6   6       15.31       16.38      0.55 o
   0  -6   6       22.34       19.92      0.63 o
   1  -6   6       69.29       72.85      1.22 o
   2  -6   6       64.08       69.05      1.22 o
   3  -6   6       21.42       21.67      0.56 o
   4  -6   6       32.25       33.19      0.92 o
   5  -6   6        3.07        3.90      0.52 o
   6  -6   6        0.00        0.91      0.59 o
  -7  -5   6        0.27        0.31      0.53 o
  -6  -5   6        6.60        8.34      0.53 o
  -5  -5   6        9.02        8.83      0.56 o
  -4  -5   6        3.11        3.21      0.47 o
  -3  -5   6       37.22       42.99      0.95 o
  -2  -5   6      100.89       97.71      1.61 o
  -1  -5   6       72.90       71.69      1.18 o
   0  -5   6       61.39       58.08      1.05 o
   1  -5   6       19.44       16.43      0.65 o
   2  -5   6       13.38       15.79      0.62 o
   3  -5   6        0.48        1.07      0.67 o
   4  -5   6       46.03       43.58      0.65 o
   5  -5   6        3.83        3.23      0.52 o
   6  -5   6        3.03        4.54      0.51 o
   7  -5   6        7.42        5.65      0.48 o
  -7  -4   6       33.27       34.64      1.07 o
  -6  -4   6       11.37        9.88      0.70 o
  -5  -4   6       28.15       33.01      0.69 o
  -4  -4   6        5.69        5.96      0.56 o
  -3  -4   6       44.92       47.76      0.67 o
  -2  -4   6       43.42       45.38      0.68 o
  -1  -4   6      364.02      343.93      6.91 o
   0  -4   6        9.78        9.31      0.69 o
   1  -4   6      305.02      293.82      4.12 o
   2  -4   6      468.25      443.43      2.81 o
   3  -4   6       72.90       75.93      1.21 o
   4  -4   6       76.95       71.54      0.84 o
   5  -4   6       58.89       56.21      0.68 o
   6  -4   6        2.46        2.80      0.51 o
   7  -4   6        3.49        2.92      0.53 o
  -7  -3   6       27.45       31.02      1.37 o
  -6  -3   6       58.31       62.82      1.87 o
  -4  -3   6       27.20       27.62      0.68 o
  -3  -3   6       81.42       76.40      2.15 o
  -2  -3   6       55.53       49.19      1.34 o
  -1  -3   6        0.13        0.76      0.51 o
   0  -3   6      278.52      271.57      5.22 o
   1  -3   6       12.80       13.97      0.61 o
   2  -3   6        1.75        1.69      0.63 o
   3  -3   6        0.91        1.24      0.56 o
   4  -3   6       23.76       29.06      0.69 o
   5  -3   6       15.12       13.78      0.49 o
   6  -3   6        3.72        4.96      0.56 o
   7  -3   6        4.56        4.95      0.48 o
   8  -3   6        1.63        1.11      0.52 o
  -7  -2   6       33.79       34.47      0.91 o
  -6  -2   6        0.40        0.60      0.48 o
  -4  -2   6        3.67        2.71      0.47 o
  -3  -2   6       96.17       89.03      2.02 o
  -2  -2   6        1.89        2.10      0.59 o
  -1  -2   6        5.35        2.36      0.68 o
   0  -2   6       82.14       91.95      1.69 o
   1  -2   6      398.95      383.46      4.49 o
   2  -2   6      250.18      232.25      2.29 o
   3  -2   6      211.59      203.60      2.37 o
   4  -2   6        1.75        1.82      0.65 o
   5  -2   6      307.45      286.38      4.78 o
   6  -2   6       54.54       54.73      1.47 o
   7  -2   6        0.05        0.81      0.44 o
   8  -2   6       35.63       32.25      0.71 o
  -7  -1   6       51.10       56.24      1.44 o
  -6  -1   6       20.53       17.85      0.77 o
  -5  -1   6       36.63       33.73      0.68 o
  -4  -1   6       20.79       16.23      0.51 o
  -3  -1   6       45.92       45.98      1.20 o
  -2  -1   6      453.84      457.27     12.00 o
  -1  -1   6      621.22      611.06     14.84 o
   0  -1   6      563.25      571.70      9.28 o
   1  -1   6     1434.85     1473.39     25.87 o
   2  -1   6       56.84       65.68      1.38 o
   3  -1   6      182.11      173.46      1.58 o
   4  -1   6       61.09       63.21      0.82 o
   5  -1   6       10.88        8.62      0.56 o
   6  -1   6      102.43      103.58      2.53 o
   7  -1   6        9.01        9.11      0.57 o
   8  -1   6       21.60       19.78      0.68 o
   9  -1   6       11.59       10.68      0.62 o
  -7   0   6       36.27       32.88      1.53 o
  -6   0   6        3.51        3.23      0.44 o
  -5   0   6        3.41        2.22      0.47 o
  -4   0   6       55.44       49.31      1.11 o
  -3   0   6       42.26       46.22      0.74 o
  -2   0   6       53.96       49.13      1.17 o
  -1   0   6       72.87       61.85      1.48 o
   1   0   6     3368.04     3448.37     68.57 o
   2   0   6      296.93      290.13      5.47 o
   3   0   6        5.90        4.83      0.47 o
   4   0   6      176.90      177.99      2.53 o
   5   0   6      150.28      148.26      2.76 o
   6   0   6        0.09        0.53      0.57 o
   7   0   6        8.34        9.38      0.57 o
   8   0   6        9.62        9.10      0.52 o
   9   0   6        4.13        5.31      0.55 o
  -7   1   6       41.34       37.70      2.01 o
  -6   1   6       59.97       58.55      1.52 o
  -5   1   6        0.46        0.78      0.49 o
  -4   1   6       12.55       10.02      0.50 o
  -3   1   6      443.89      449.46      7.59 o
  -2   1   6       89.73       92.26      1.60 o
  -1   1   6        3.26        2.85      0.53 o
   0   1   6      152.38      147.26      3.83 o
   1   1   6     1624.27     1729.62     38.80 o
   2   1   6       40.58       34.99      0.65 o
   3   1   6        9.07       11.00      0.65 o
   4   1   6       31.24       27.56      0.64 o
   5   1   6       50.33       54.65      1.04 o
   6   1   6      126.73      120.46      3.56 o
   7   1   6        0.01        0.13      0.56 o
   8   1   6        2.75        3.37      0.57 o
   9   1   6       16.12       14.11      0.73 o
  -6   2   6        2.72        2.51      0.48 o
  -5   2   6        0.26        1.84      0.58 o
  -4   2   6       27.10       25.30      0.58 o
  -3   2   6       47.41       44.00      0.62 o
  -2   2   6        0.60        0.34      0.49 o
  -1   2   6       99.53       92.76      1.09 o
   1   2   6     1071.23     1154.47     29.84 o
   2   2   6     2065.32     2109.59     47.07 o
   3   2   6      237.52      244.27      4.56 o
   4   2   6      438.27      459.91      7.94 o
   5   2   6        2.17        2.00      0.63 o
   6   2   6        2.80        2.93      0.63 o
   7   2   6       37.32       38.61      1.32 o
   8   2   6        1.42        1.44      0.54 o
   9   2   6        5.41        5.12      0.54 o
  10   2   6        0.72        1.38      1.30 o
  -6   3   6       66.22       65.48      2.10 o
  -5   3   6       19.13       19.58      0.88 o
  -4   3   6       36.48       36.15      0.50 o
  -3   3   6      357.51      344.71      2.74 o
  -2   3   6        5.73        4.87      0.56 o
  -1   3   6       80.03       78.42      0.80 o
   0   3   6      137.64      140.04      0.80 o
   1   3   6      518.66      535.74      7.71 o
   2   3   6      166.03      179.24      4.28 o
   3   3   6       47.45       39.74      2.19 o
   4   3   6       72.58       68.56      0.79 o
   5   3   6        7.27        8.38      0.67 o
   6   3   6      108.75      102.00      1.89 o
   7   3   6        5.72        7.73      0.64 o
   8   3   6       13.83       14.03      0.58 o
   9   3   6       22.91       19.28      0.54 o
  10   3   6        1.95        2.28      0.58 o
  -5   4   6       15.31       16.19      0.50 o
  -4   4   6       56.15       53.98      0.94 o
  -3   4   6       22.73       22.70      0.73 o
  -2   4   6       15.60       17.86      0.51 o
  -1   4   6        1.13        1.22      0.47 o
   0   4   6       22.91       19.73      0.53 o
   1   4   6        2.34        3.30      0.48 o
   2   4   6     1916.98     1994.36     36.86 o
   3   4   6      203.61      224.25      9.09 o
   4   4   6       86.77       87.85      3.00 o
   5   4   6        2.84        2.78      0.72 o
   6   4   6        3.56        4.26      0.68 o
   7   4   6       73.19       66.90      1.77 o
   8   4   6        2.56        2.14      0.61 o
   9   4   6       11.09       11.28      0.59 o
  10   4   6        2.33        2.92      0.60 o
  -5   5   6        8.41        8.97      0.62 o
  -4   5   6       43.57       46.41      1.08 o
  -3   5   6        0.43        1.83      0.55 o
  -2   5   6       45.07       38.74      0.58 o
  -1   5   6        7.55        8.08      0.47 o
   0   5   6       51.72       43.14      0.64 o
   1   5   6       79.86       72.35      0.71 o
   2   5   6      130.34      123.10      1.81 o
   3   5   6      972.80     1000.72     22.73 o
   4   5   6       45.86       43.18      2.24 o
   5   5   6      159.48      160.70      5.46 o
   6   5   6       96.22       94.04      2.22 o
   7   5   6       41.70       40.83      1.13 o
   8   5   6      108.49      106.44      1.63 o
   9   5   6        5.14        4.92      0.64 o
  10   5   6        0.07        0.12      0.63 o
  -4   6   6       15.20       15.50      0.53 o
  -3   6   6        3.78        3.05      0.47 o
  -2   6   6       35.89       33.04      0.54 o
  -1   6   6       16.21       17.32      0.74 o
   0   6   6       11.86       10.51      0.51 o
   1   6   6       58.17       60.35      0.60 o
   2   6   6      509.95      492.07      3.34 o
   3   6   6        0.77        0.85      0.65 o
   4   6   6      200.44      207.81      8.14 o
   5   6   6       37.37       36.40      1.22 o
   6   6   6       55.11       58.23      1.01 o
   7   6   6       35.13       34.76      0.83 o
   8   6   6        3.92        3.66      0.70 o
   9   6   6        4.98        5.15      0.60 o
  10   6   6        0.14        0.76      0.73 o
  -4   7   6        3.66        3.79      1.05 o
  -3   7   6        2.39        2.54      0.50 o
  -2   7   6       40.37       44.71      0.62 o
  -1   7   6       68.25       68.07      0.70 o
   0   7   6       22.17       20.72      0.53 o
   1   7   6       27.88       26.43      0.72 o
   2   7   6        0.55        1.19      0.61 o
   3   7   6      317.12      320.44      5.77 o
   4   7   6       35.87       32.90      0.91 o
   5   7   6       45.88       41.10      1.46 o
   6   7   6       19.23       18.95      0.87 o
   7   7   6       29.79       27.99      0.82 o
   8   7   6       45.40       48.72      1.20 o
   9   7   6        1.28        1.37      0.65 o
  10   7   6        3.44        2.43      0.87 o
  -3   8   6       42.65       40.84      0.69 o
  -2   8   6        1.14        1.73      0.47 o
  -1   8   6       18.12       18.03      0.60 o
   0   8   6        0.00        0.54      0.56 o
   1   8   6       19.18       20.60      0.60 o
   2   8   6       19.35       18.87      0.58 o
   3   8   6      186.46      178.98      1.04 o
   4   8   6      223.62      240.57      5.37 o
   5   8   6       20.52       19.82      0.79 o
   6   8   6       28.00       33.77      0.86 o
   7   8   6        1.94        2.64      0.75 o
   8   8   6       13.87       15.31      0.91 o
   9   8   6       22.19       20.66      0.80 o
  -2   9   6        2.12        4.03      0.51 o
  -1   9   6       25.51       25.07      0.70 o
   0   9   6        8.13        9.71      0.59 o
   1   9   6       41.41       37.67      0.73 o
   2   9   6       35.35       32.14      0.70 o
   3   9   6        3.71        4.02      0.94 o
   4   9   6        3.34        5.41      0.57 o
   5   9   6        6.09        5.17      0.69 o
   6   9   6       22.86       22.79      0.82 o
   7   9   6        6.37        7.05      0.84 o
   8   9   6        4.59        5.87      0.75 o
   9   9   6       28.26       28.35      0.90 o
  -1  10   6        4.64        6.17      0.60 o
   0  10   6        3.30        2.97      0.57 o
   1  10   6        7.86        8.09      0.59 o
   2  10   6        1.70        3.39      0.62 o
   3  10   6       23.38       24.87      0.90 o
   4  10   6       56.46       65.83      1.13 o
   5  10   6        8.60        9.64      0.69 o
   6  10   6        2.96        3.72      0.76 o
   7  10   6        1.35        2.61      0.74 o
   8  10   6       12.17       12.84      1.05 o
   0  11   6        5.28        6.45      0.63 o
   1  11   6        1.55        1.99      0.53 o
   2  11   6       12.79       13.27      0.62 o
   3  11   6        4.84        4.11      0.60 o
   4  11   6       32.67       33.86      0.76 o
   5  11   6       20.64       19.52      0.74 o
   6  11   6       15.63       14.08      0.81 o
   7  11   6        0.29        0.45      0.89 o
   8  11   6        0.35        0.65      1.70 o
   2  12   6        0.70        1.99      0.61 o
   3  12   6       18.48       15.94      0.68 o
   4  12   6        1.62        2.73      0.66 o
   5  12   6        4.60        5.97      0.69 o
   6  12   6        7.32        7.17      0.81 o
  -3 -10   7       28.40       27.28      1.05 o
  -2 -10   7        7.54        8.46      0.70 o
  -1 -10   7        0.18        1.81      0.68 o
   0 -10   7        4.38        3.33      0.70 o
   1 -10   7       15.62       14.98      0.63 o
  -5  -9   7        0.75        0.84      0.64 o
  -4  -9   7        7.65        6.79      0.72 o
  -3  -9   7       57.22       58.84      0.86 o
  -2  -9   7       38.86       36.69      0.88 o
  -1  -9   7        1.53        1.74      0.65 o
   0  -9   7       21.33       20.92      1.02 o
   1  -9   7        1.18        2.45      0.62 o
   2  -9   7       15.12       16.87      1.09 o
   3  -9   7        0.20        0.19      0.63 o
  -5  -8   7        5.45        7.21      0.70 o
  -4  -8   7        5.94        6.58      0.61 o
  -3  -8   7       57.62       55.53      1.31 o
  -2  -8   7       15.37       16.07      1.51 o
  -1  -8   7        0.01        0.46      0.51 o
   0  -8   7        9.58        9.23      0.59 o
   1  -8   7       43.07       39.10      1.26 o
   2  -8   7        1.03        1.39      0.53 o
   3  -8   7        3.47        4.95      0.60 o
   4  -8   7        2.55        3.39      0.55 o
  -6  -7   7       11.34       13.31      0.60 o
  -5  -7   7       20.54       22.69      0.68 o
  -4  -7   7        2.59        2.19      0.59 o
  -3  -7   7       84.47       88.16      1.89 o
  -2  -7   7       12.38       13.20      0.56 o
  -1  -7   7        0.80        0.68      0.58 o
   0  -7   7        0.79        1.59      0.57 o
   1  -7   7       32.71       29.64      0.66 o
   2  -7   7       78.43       76.86      1.46 o
   3  -7   7        6.25        6.17      0.58 o
   4  -7   7        0.16       -0.31      0.47 o
   5  -7   7       14.05       14.20      0.58 o
  -6  -6   7        1.30        1.40      0.53 o
  -5  -6   7       18.26       18.05      0.58 o
  -4  -6   7        9.74        9.94      0.59 o
  -3  -6   7        9.45        8.99      0.62 o
  -2  -6   7      300.34      292.45      4.89 o
  -1  -6   7       45.11       45.08      0.87 o
   0  -6   7        1.27        0.19      0.59 o
   1  -6   7       31.33       30.52      0.65 o
   2  -6   7        6.77        9.15      0.50 o
   3  -6   7       75.16       75.04      2.35 o
   4  -6   7        1.47        2.66      0.47 o
   5  -6   7        0.00        0.37      0.58 o
   6  -6   7       11.29       12.18      0.78 o
  -6  -5   7       14.45       15.96      0.56 o
  -5  -5   7       70.22       74.76      2.64 o
  -4  -5   7       71.77       68.46      1.29 o
  -3  -5   7       18.70       18.13      0.73 o
  -2  -5   7        0.90        0.99      0.55 o
  -1  -5   7       54.38       51.52      0.83 o
   0  -5   7        0.84        1.19      0.62 o
   1  -5   7       31.77       34.75      0.68 o
   2  -5   7      333.55      329.93      5.68 o
   3  -5   7       21.91       19.25      0.54 o
   4  -5   7      107.78      107.00      2.09 o
   5  -5   7       21.35       20.99      0.58 o
   6  -5   7       13.65       14.62      0.94 o
   7  -5   7        3.22        3.11      0.70 o
  -7  -4   7        0.07        0.73      0.52 o
  -6  -4   7       53.72       48.02      1.37 o
  -5  -4   7       96.85      100.07      2.72 o
  -4  -4   7        0.34        0.49      0.51 o
  -3  -4   7       90.36       87.82      2.10 o
  -2  -4   7      364.63      352.80      6.89 o
  -1  -4   7       13.40       12.59      0.58 o
   0  -4   7        3.95        5.13      0.47 o
   1  -4   7      119.09      122.75      2.45 o
   2  -4   7       46.98       42.92      1.06 o
   3  -4   7        6.27        6.15      0.47 o
   4  -4   7        3.12        3.50      0.58 o
   5  -4   7       26.81       25.24      0.58 o
   6  -4   7        0.38        0.88      0.57 o
   7  -4   7       39.88       40.88      0.84 o
  -7  -3   7        8.05        7.21      0.55 o
  -6  -3   7        0.62        0.35      0.46 o
  -5  -3   7       36.24       33.15      0.94 o
  -4  -3   7        0.50        1.06      0.48 o
  -3  -3   7        6.09        7.60      0.76 o
  -2  -3   7      154.00      153.60      2.98 o
  -1  -3   7       77.06       69.68      0.85 o
   0  -3   7       48.19       42.54      1.04 o
   1  -3   7       76.28       75.19      0.84 o
   2  -3   7      771.29      742.23     11.42 o
   3  -3   7      536.38      528.65      6.82 o
   4  -3   7      468.79      448.47      6.43 o
   5  -3   7      201.42      198.15      2.55 o
   6  -3   7       37.93       40.03      1.25 o
   7  -3   7        0.57        0.64      0.56 o
   8  -3   7        2.52        3.47      0.56 o
  -7  -2   7        5.73        5.81      0.49 o
  -6  -2   7       98.88       92.28      2.03 o
  -5  -2   7      223.39      203.32      5.70 o
  -4  -2   7        5.38        4.90      0.55 o
  -3  -2   7      349.67      323.33     10.44 o
  -2  -2   7      596.74      587.54     12.51 o
  -1  -2   7      346.89      352.01      6.98 o
   0  -2   7      179.94      169.83      3.27 o
   1  -2   7        2.92        3.29      0.51 o
   2  -2   7       20.65       19.58      0.59 o
   3  -2   7        1.15        2.97      0.63 o
   4  -2   7       43.37       44.18      0.86 o
   5  -2   7       67.20       68.79      1.78 o
   6  -2   7        0.56        1.23      0.47 o
   7  -2   7        2.44        3.90      0.46 o
   8  -2   7        0.02        0.38      0.53 o
  -6  -1   7       12.09       12.16      0.56 o
  -5  -1   7       60.33       56.71      1.47 o
  -3  -1   7       50.92       52.30      1.16 o
  -2  -1   7        1.49        3.32      0.47 o
  -1  -1   7       53.32       51.10      1.53 o
   0  -1   7       32.89       38.36      0.67 o
   1  -1   7      126.55      126.71      1.24 o
   2  -1   7      260.57      278.58      3.94 o
   3  -1   7      314.58      315.90      5.44 o
   4  -1   7      145.61      132.14      2.80 o
   5  -1   7      401.20      387.16      6.76 o
   6  -1   7       31.90       36.60      0.63 o
   7  -1   7        1.56        2.03      0.55 o
   8  -1   7        2.35        4.74      0.57 o
   9  -1   7        0.81        1.14      0.52 o
  -6   0   7       20.93       19.20      0.81 o
  -5   0   7      138.47      119.06      2.69 o
  -4   0   7        1.96        2.53      0.56 o
  -3   0   7       73.40       70.56      1.03 o
  -2   0   7      676.80      659.10     14.13 o
  -1   0   7     1138.55     1123.93     27.48 o
   0   0   7      321.03      334.71      6.13 o
   1   0   7      519.91      483.95      8.03 o
   2   0   7        2.54        3.70      0.51 o
   3   0   7      214.72      206.99      4.33 o
   4   0   7      396.48      399.10      3.90 o
   5   0   7      197.43      193.18      3.82 o
   6   0   7        4.54        5.78      0.51 o
   7   0   7        1.05        0.37      0.52 o
   8   0   7        2.08        4.08      0.57 o
   9   0   7        8.71        8.21      0.57 o
  -6   1   7       72.07       69.06      0.75 o
  -5   1   7        7.36        8.46      0.56 o
  -4   1   7      324.61      322.31      4.96 o
  -3   1   7       21.79       23.95      0.69 o
  -2   1   7      305.38      301.79      5.84 o
  -1   1   7       82.34       90.18      1.07 o
   0   1   7       33.62       42.62      1.08 o
   1   1   7      630.20      643.59     13.23 o
   2   1   7       96.51      102.07      2.13 o
   3   1   7        0.61        1.31      0.61 o
   4   1   7        2.02        2.12      0.49 o
   5   1   7      913.59      867.29     15.20 o
   6   1   7        9.71        8.37      0.57 o
   7   1   7        3.53        4.63      0.63 o
   8   1   7        1.64        1.91      0.58 o
   9   1   7        0.01        0.49      0.53 o
  -6   2   7       35.57       33.10      0.92 o
  -5   2   7       47.42       44.77      0.56 o
  -4   2   7       40.88       43.30      0.59 o
  -3   2   7      153.18      155.36      2.87 o
  -2   2   7      226.37      218.31      3.59 o
  -1   2   7        0.01        0.69      0.50 o
   0   2   7       25.06       24.93      0.81 o
   1   2   7       11.38        8.36      0.57 o
   2   2   7       21.31       17.87      0.67 o
   3   2   7      248.81      243.99      3.73 o
   4   2   7       54.66       44.03      0.73 o
   5   2   7       19.38       23.31      0.64 o
   6   2   7      106.59       94.11      1.56 o
   7   2   7       14.57       15.32      0.64 o
   8   2   7        6.11        7.85      0.58 o
   9   2   7        0.02        0.15      0.59 o
  -5   3   7        0.77        0.75      0.50 o
  -4   3   7      225.11      220.42      3.83 o
  -3   3   7       35.05       33.82      0.49 o
  -2   3   7       34.49       35.06      1.13 o
  -1   3   7        8.58        9.17      0.47 o
   0   3   7       17.81       15.77      0.62 o
   1   3   7       65.95       78.01      1.66 o
   2   3   7        0.14        1.39      0.63 o
   3   3   7      281.43      295.26     11.72 o
   4   3   7       15.03       13.95      0.67 o
   5   3   7      601.30      576.48      6.28 o
   6   3   7        7.46        8.21      0.69 o
   7   3   7       16.46       15.56      0.63 o
   8   3   7        2.94        4.50      0.57 o
   9   3   7        5.12        4.44      0.58 o
  10   3   7       20.03       18.78      0.77 o
  -5   4   7       12.11       12.06      0.62 o
  -4   4   7       25.74       23.41      0.97 o
  -3   4   7      285.16      279.56      3.05 o
  -2   4   7       84.76       85.23      0.91 o
  -1   4   7       57.88       58.35      0.61 o
   0   4   7        2.10        2.99      0.52 o
   2   4   7      396.13      427.54      7.27 o
   3   4   7      274.42      246.11      9.05 o
   4   4   7       51.10       45.67      1.87 o
   5   4   7       49.07       55.11      1.25 o
   6   4   7      564.95      530.71      6.48 o
   7   4   7       21.66       20.99      0.82 o
   8   4   7        7.81        7.88      0.59 o
   9   4   7        4.23        3.97      0.58 o
  10   4   7       10.85       10.43      0.58 o
  -4   5   7       48.18       48.12      0.62 o
  -3   5   7        6.80        8.38      0.48 o
  -2   5   7       92.60       90.35      1.25 o
  -1   5   7      160.29      159.87      1.30 o
   0   5   7        9.00        8.36      0.52 o
   1   5   7       96.45       89.81      0.86 o
   2   5   7       95.09       85.38      1.44 o
   3   5   7       10.80       13.90      0.73 o
   4   5   7       16.24       15.60      0.66 o
   5   5   7        1.81        2.15      0.73 o
   6   5   7       77.05       78.56      1.32 o
   7   5   7        2.13        3.22      0.71 o
   8   5   7        2.19        1.06      0.65 o
   9   5   7        6.23        5.67      0.62 o
  10   5   7        0.05        0.62      0.63 o
  -4   6   7       27.50       26.00      0.64 o
  -3   6   7       63.03       63.88      0.62 o
  -2   6   7        6.53        7.37      0.79 o
  -1   6   7        0.62        1.19      0.40 o
   0   6   7        1.38        1.16      0.49 o
   1   6   7        1.35        3.62      0.58 o
   2   6   7      292.81      311.25      1.74 o
   3   6   7       26.58       27.19      0.69 o
   4   6   7       36.23       34.84      2.14 o
   5   6   7        2.12        3.22      0.73 o
   6   6   7      196.82      189.63      7.31 o
   7   6   7       64.65       61.04      1.91 o
   8   6   7        1.98        3.70      0.68 o
   9   6   7       28.19       28.27      0.82 o
  10   6   7        5.47        6.03      0.78 o
  -3   7   7       51.92       57.44      1.73 o
  -2   7   7      199.28      194.64      3.33 o
  -1   7   7      160.05      162.49      1.93 o
   0   7   7       13.08       10.85      0.57 o
   1   7   7       59.62       58.90      0.66 o
   2   7   7      237.25      227.04      2.77 o
   3   7   7       36.76       40.14      0.72 o
   4   7   7        5.73        4.61      0.59 o
   5   7   7        8.61       10.26      0.94 o
   6   7   7       70.08       69.79      3.95 o
   7   7   7        3.13        4.55      1.78 o
   8   7   7        3.72        3.44      0.65 o
   9   7   7        0.62        1.46      0.71 o
  -2   8   7       21.41       24.03      0.60 o
  -1   8   7        2.84        3.11      0.58 o
   0   8   7       12.70       12.57      0.49 o
   1   8   7       62.99       59.78      1.02 o
   2   8   7       97.06       95.56      1.23 o
   3   8   7       24.89       25.11      0.67 o
   4   8   7       32.20       31.46      0.83 o
   5   8   7       25.65       25.05      1.26 o
   6   8   7        4.37        5.05      0.87 o
   7   8   7       67.66       64.53      3.87 o
   8   8   7        0.82        1.39      0.70 o
   9   8   7       12.45       12.81      0.82 o
  -2   9   7       35.24       32.52      1.51 o
  -1   9   7        7.58        8.22      0.53 o
   0   9   7        0.07        1.03      0.57 o
   1   9   7        0.09        0.67      0.51 o
   2   9   7       56.63       53.20      1.08 o
   3   9   7       11.37        9.18      0.64 o
   4   9   7        1.08        1.60      0.64 o
   5   9   7       39.66       39.85      1.58 o
   6   9   7       13.92       12.96      1.70 o
   7   9   7        1.94        2.87      0.95 o
   8   9   7        6.80        7.89      0.88 o
   9   9   7        0.03        0.58      0.83 o
   0  10   7       12.54       14.65      0.61 o
   1  10   7        3.84        3.18      0.53 o
   2  10   7       12.55       11.63      0.61 o
   3  10   7       56.54       58.44      0.81 o
   4  10   7       24.71       20.84      0.67 o
   5  10   7       16.75       14.46      0.74 o
   6  10   7        0.38        0.52      0.78 o
   7  10   7       14.06       13.26      1.02 o
   8  10   7        0.23        0.55      0.83 o
   1  11   7        3.84        4.66      0.61 o
   2  11   7        1.78        2.76      0.60 o
   3  11   7        3.39        3.39      0.62 o
   4  11   7       38.26       38.66      0.78 o
   5  11   7        4.47        4.66      0.69 o
   6  11   7        7.80        8.95      0.77 o
   7  11   7        0.02        0.26      1.05 o
   3  12   7        1.94        2.69      0.70 o
   4  12   7        0.02        0.66      0.64 o
   5  12   7        1.81        1.79      0.78 o
  -4  -9   8        6.21        8.07      1.03 o
  -3  -9   8        7.91        6.37      0.70 o
  -2  -9   8       23.99       24.23      1.44 o
  -1  -9   8       19.96       15.00      0.87 o
   0  -9   8        1.10        1.66      0.67 o
   1  -9   8        0.77        1.74      0.59 o
   2  -9   8        6.92        4.93      0.54 o
  -5  -8   8       29.31       31.29      3.24 o
  -4  -8   8       21.72       23.26      0.83 o
  -3  -8   8        7.28        7.15      0.70 o
  -2  -8   8        4.96        4.94      0.68 o
  -1  -8   8       11.53       11.58      0.69 o
   0  -8   8       67.16       70.19      2.32 o
   1  -8   8        2.55        3.15      0.69 o
   2  -8   8       10.10       12.73      0.56 o
   3  -8   8       18.36       23.36      0.68 o
  -5  -7   8        3.24        3.28      0.64 o
  -4  -7   8        8.75       10.29      0.60 o
  -3  -7   8       57.74       56.45      0.96 o
  -2  -7   8       72.08       72.45      1.32 o
  -1  -7   8       77.72       76.02      2.25 o
   0  -7   8        1.04        2.25      0.53 o
   1  -7   8       33.18       31.97      0.57 o
   2  -7   8        0.07        1.24      0.51 o
   3  -7   8        4.44        5.35      0.59 o
   4  -7   8        1.80        2.32      0.55 o
   5  -7   8       14.82       15.13      1.09 o
  -6  -6   8        9.55        8.68      0.63 o
  -5  -6   8        9.62       11.62      0.65 o
  -4  -6   8       53.67       56.53      1.56 o
  -3  -6   8       17.76       16.08      0.61 o
  -2  -6   8      101.95      105.89      1.29 o
  -1  -6   8       64.52       64.83      1.18 o
   0  -6   8        9.86       12.64      0.70 o
   1  -6   8        3.28        3.66      0.53 o
   2  -6   8        2.25        2.62      0.45 o
   3  -6   8       10.02       10.04      0.54 o
   4  -6   8        4.64        4.49      0.49 o
   5  -6   8        4.27        6.20      0.59 o
  -6  -5   8       19.76       19.50      0.60 o
  -5  -5   8        0.86        0.05      0.55 o
  -4  -5   8       27.25       30.64      0.67 o
  -3  -5   8       31.05       29.15      0.74 o
  -2  -5   8      137.28      133.23      2.14 o
  -1  -5   8      316.92      303.37      4.40 o
   0  -5   8       42.41       44.03      0.95 o
   1  -5   8       98.03       92.87      1.38 o
   2  -5   8       40.41       39.98      0.90 o
   3  -5   8        0.23        1.04      0.56 o
   4  -5   8        3.99        5.76      0.52 o
   5  -5   8       32.87       32.71      1.12 o
   6  -5   8       19.18       19.15      0.61 o
  -6  -4   8       28.55       28.49      0.75 o
  -5  -4   8        0.01        0.15      0.50 o
  -4  -4   8       38.10       35.41      1.08 o
  -3  -4   8       51.01       50.46      1.07 o
  -2  -4   8      467.80      442.79      6.45 o
  -1  -4   8      140.44      130.35      2.37 o
   0  -4   8       15.47       16.42      0.70 o
   1  -4   8       39.47       38.86      1.18 o
   2  -4   8      151.76      147.92      2.62 o
   3  -4   8        2.28        2.35      0.47 o
   4  -4   8        4.37        4.38      0.51 o
   5  -4   8       88.95       83.03      1.78 o
   6  -4   8       15.73       16.67      0.53 o
   7  -4   8        0.05        0.49      0.52 o
  -6  -3   8       84.64       85.83      2.76 o
  -5  -3   8       40.76       36.63      1.42 o
  -4  -3   8        0.45        0.64      0.47 o
  -3  -3   8       69.88       72.12      1.53 o
  -2  -3   8      580.11      565.47     11.10 o
  -1  -3   8       34.32       33.36      0.69 o
   0  -3   8       73.04       76.21      1.78 o
   1  -3   8        1.76        2.83      0.52 o
   2  -3   8      106.76      100.19      1.59 o
   3  -3   8       32.24       35.23      0.76 o
   4  -3   8       22.80       23.66      0.67 o
   5  -3   8        0.01        0.77      0.52 o
   6  -3   8        5.78        5.97      0.53 o
   7  -3   8       35.63       37.31      0.87 o
  -6  -2   8        7.71        7.38      0.50 o
  -5  -2   8        6.88        5.34      0.47 o
  -3  -2   8        3.28        4.94      0.75 o
  -2  -2   8       19.19       20.01      0.63 o
  -1  -2   8      223.66      215.67      3.47 o
   0  -2   8      124.89      118.43      1.28 o
   1  -2   8        0.59        1.80      0.53 o
   2  -2   8      219.34      205.71      2.96 o
   3  -2   8      129.49      129.57      2.00 o
   4  -2   8       65.99       60.66      1.28 o
   5  -2   8      280.75      269.80      3.19 o
   6  -2   8        9.02        9.11      0.59 o
   7  -2   8        0.68        1.23      0.52 o
   8  -2   8        7.11        8.13      0.60 o
  -6  -1   8       46.55       43.91      1.07 o
  -5  -1   8      140.80      143.79      3.67 o
  -4  -1   8       19.20       14.64      0.51 o
  -3  -1   8      305.62      298.24      7.68 o
  -2  -1   8     1593.43     1524.39     39.12 o
  -1  -1   8        0.12        1.19      0.58 o
   0  -1   8       64.20       51.35      1.41 o
   1  -1   8       32.48       28.73      0.59 o
   2  -1   8        0.58        1.60      0.51 o
   3  -1   8       15.51       13.01      0.60 o
   4  -1   8       29.72       35.65      0.64 o
   5  -1   8        0.96        1.58      0.60 o
   6  -1   8       91.46       81.14      1.12 o
   7  -1   8       31.28       29.99      0.64 o
   8  -1   8        4.89        5.63      0.59 o
  -6   0   8       37.12       36.41      0.87 o
  -5   0   8        0.17        1.42      0.43 o
  -4   0   8       18.38       18.44      0.56 o
  -3   0   8        1.97        3.38      0.54 o
  -2   0   8        6.08        9.92      0.75 o
  -1   0   8      952.18      946.56     26.15 o
   0   0   8       31.46       35.67      0.93 o
   1   0   8       36.17       45.43      2.41 o
   2   0   8        0.79        2.22      0.61 o
   3   0   8       15.56       14.52      0.61 o
   4   0   8      126.96      116.34      2.71 o
   5   0   8        0.58        1.78      0.49 o
   6   0   8       31.28       33.85      0.65 o
   7   0   8        0.97        1.35      0.57 o
   8   0   8        6.38        7.04      0.59 o
   9   0   8        0.02        1.11      0.55 o
  -6   1   8        9.62        9.46      2.17 o
  -5   1   8       20.53       19.36      0.53 o
  -4   1   8        1.60        2.06      0.52 o
  -3   1   8      156.87      150.14      3.35 o
  -2   1   8      294.91      280.36      6.22 o
  -1   1   8      233.47      225.74      4.75 o
   0   1   8      323.32      303.11     10.15 o
   1   1   8       44.00       38.88      1.27 o
   2   1   8      105.52      120.30      2.80 o
   3   1   8        0.15        0.78      0.54 o
   4   1   8       13.25       12.37      0.56 o
   5   1   8        1.91        3.43      0.57 o
   6   1   8       65.45       59.25      1.14 o
   7   1   8       91.84       84.79      2.18 o
   8   1   8      100.00      100.67      1.96 o
   9   1   8        4.81        4.25      0.56 o
  -5   2   8        0.70        0.56      0.55 o
  -4   2   8       39.45       40.92      1.15 o
  -3   2   8       47.09       41.84      0.78 o
  -2   2   8       74.75       79.84      2.16 o
  -1   2   8      740.46      730.08     11.88 o
   0   2   8       35.80       33.45      0.82 o
   1   2   8        2.09        2.58      0.56 o
   2   2   8       11.59       14.07      0.72 o
   3   2   8        4.25        3.47      0.52 o
   4   2   8       19.59       15.01      0.65 o
   5   2   8        1.37        1.56      0.56 o
   6   2   8      108.64      103.94      2.08 o
   7   2   8       33.79       33.06      1.10 o
   8   2   8        8.11        7.53      0.58 o
   9   2   8        1.20        1.68      0.62 o
  -5   3   8        3.74        3.58      0.67 o
  -4   3   8        9.21        8.95      0.47 o
  -3   3   8        9.29        9.83      0.65 o
  -2   3   8       47.24       46.36      0.60 o
  -1   3   8      341.69      330.35      4.78 o
   0   3   8      535.39      516.98      8.33 o
   1   3   8       31.14       26.19      0.60 o
   2   3   8      491.33      503.62     15.52 o
   3   3   8      159.14      153.26      4.14 o
   4   3   8        3.47        1.96      0.69 o
   5   3   8      345.07      324.32      3.83 o
   6   3   8        0.95        1.42      0.56 o
   7   3   8       98.08       93.49      1.89 o
   8   3   8      114.53      114.37      2.26 o
   9   3   8        0.40        0.82      0.77 o
  -4   4   8       23.27       22.86      0.72 o
  -3   4   8        1.98        2.18      0.47 o
  -2   4   8      135.05      140.50      1.86 o
  -1   4   8       63.88       63.64      0.63 o
   0   4   8      398.71      387.33      4.65 o
   1   4   8       10.22       12.20      0.52 o
   2   4   8       34.79       33.30      1.03 o
   3   4   8       40.54       37.93      1.81 o
   4   4   8      142.47      140.14      4.85 o
   5   4   8       95.71       91.50      3.09 o
   6   4   8       23.28       24.90      0.78 o
   7   4   8        3.59        4.70      0.68 o
   8   4   8        2.82        2.88      0.69 o
   9   4   8        1.65        2.95      0.58 o
  -4   5   8        0.80        1.52      0.53 o
  -3   5   8        5.56        7.61      0.54 o
  -2   5   8       77.40       73.92      0.98 o
  -1   5   8       67.85       68.81      0.86 o
   0   5   8       68.51       70.91      0.89 o
   1   5   8      101.65       99.11      1.76 o
   2   5   8      208.59      213.58      5.11 o
   3   5   8      680.12      664.62     32.64 o
   4   5   8        3.91        5.93      0.70 o
   5   5   8      392.15      387.43     10.23 o
   6   5   8      110.51      107.60      1.72 o
   7   5   8       61.99       57.44      2.95 o
   8   5   8        9.11        6.69      0.61 o
   9   5   8        2.68        2.84      0.65 o
  -3   6   8        9.36        8.06      0.54 o
  -2   6   8      127.44      129.87      1.27 o
  -1   6   8      120.56      120.74      2.03 o
   0   6   8      152.93      155.68      2.37 o
   1   6   8       65.02       61.43      0.60 o
   2   6   8       36.45       31.92      0.55 o
   3   6   8        0.78        1.28      0.54 o
   4   6   8       13.52       14.31      0.74 o
   5   6   8        2.76        4.02      0.71 o
   6   6   8        5.76        5.93      0.66 o
   7   6   8       40.46       39.55      1.47 o
   8   6   8        0.29        1.11      0.80 o
   9   6   8        7.27        8.70      0.88 o
  -3   7   8        0.62        0.59      0.74 o
  -2   7   8        3.38        4.07      0.62 o
  -1   7   8        1.09        1.83      0.53 o
   0   7   8       91.12       88.71      1.05 o
   1   7   8        7.35        7.96      0.52 o
   2   7   8        5.04        5.04      0.55 o
   3   7   8       41.95       41.14      1.16 o
   4   7   8        3.67        4.79      0.67 o
   5   7   8        6.34        7.28      0.71 o
   6   7   8      174.96      167.63      6.10 o
   7   7   8       35.69       32.58      0.82 o
   8   7   8        4.06        3.26      1.18 o
   9   7   8        0.21       -0.24      0.91 o
  -2   8   8       36.88       31.53      0.67 o
  -1   8   8      116.33      119.83      2.90 o
   0   8   8       11.55       14.27      0.57 o
   1   8   8        6.61        7.06      0.64 o
   2   8   8       51.10       48.73      0.64 o
   3   8   8        8.95        7.58      0.50 o
   4   8   8        8.78        7.96      0.58 o
   5   8   8        5.07        4.34      0.57 o
   6   8   8       16.72       17.26      0.82 o
   7   8   8        0.08       -0.09      0.64 o
   8   8   8       18.07       20.83      1.32 o
   9   8   8        3.40        2.97      1.22 o
  -1   9   8        0.00        0.49      0.55 o
   0   9   8       14.05       13.15      0.68 o
   1   9   8        1.71        2.78      0.49 o
   2   9   8        0.00        0.11      0.57 o
   3   9   8       10.96       11.42      0.58 o
   4   9   8        0.21        0.61      0.65 o
   5   9   8       13.28       12.43      0.70 o
   6   9   8       43.63       41.89      1.64 o
   7   9   8        2.11        3.15      0.92 o
   8   9   8        0.96        1.50      0.95 o
   0  10   8        1.17        0.66      0.50 o
   1  10   8        1.96        1.91      0.50 o
   2  10   8        1.63        2.04      0.58 o
   3  10   8        1.55        1.04      0.55 o
   4  10   8        0.66        0.90      0.57 o
   5  10   8        3.27        3.03      0.75 o
   6  10   8       15.26       13.87      0.86 o
   7  10   8       13.78       13.69      1.01 o
   8  10   8       22.47       24.58      1.50 o
   2  11   8        0.06        0.53      0.53 o
   3  11   8       15.68       17.91      0.71 o
   4  11   8        0.79        1.95      0.68 o
   5  11   8        6.69        5.19      0.64 o
   6  11   8        0.35       -0.06      0.87 o
   7  11   8        4.37        4.42      1.39 o
  -2  -9   9        2.87        4.00      0.81 o
  -1  -9   9        8.57        8.35      0.73 o
   0  -9   9        8.10        7.91      0.59 o
   1  -9   9        0.13       -0.14      0.66 o
  -3  -8   9        0.15        0.45      0.67 o
  -2  -8   9       14.06       16.19      0.87 o
  -1  -8   9       10.70       10.51      0.64 o
   0  -8   9        2.43        2.09      0.61 o
   1  -8   9       16.32       16.11      0.77 o
   2  -8   9        1.30        1.88      0.75 o
   3  -8   9        0.42        0.92      0.78 o
  -4  -7   9        0.27        1.37      0.55 o
  -3  -7   9       10.63       11.20      0.75 o
  -2  -7   9        9.70       10.46      0.60 o
  -1  -7   9       26.90       26.90      0.84 o
   0  -7   9       54.31       53.80      1.69 o
   1  -7   9        0.09        0.12      0.53 o
   2  -7   9       33.60       35.68      0.71 o
   3  -7   9       30.93       33.29      0.80 o
   4  -7   9       12.52       11.63      0.63 o
  -5  -6   9       55.89       63.32      1.45 o
  -4  -6   9       30.57       33.11      0.60 o
  -3  -6   9        0.22        0.80      0.48 o
  -2  -6   9      112.62      111.17      1.45 o
  -1  -6   9        2.39        3.72      0.54 o
   0  -6   9        0.30        0.15      0.56 o
   1  -6   9       58.63       57.99      1.03 o
   2  -6   9        7.79        6.27      0.65 o
   3  -6   9        3.51        3.51      0.53 o
   4  -6   9       14.14       15.56      0.62 o
   5  -6   9        4.19        4.73      0.62 o
  -5  -5   9       18.60       20.83      0.64 o
  -4  -5   9        4.19        3.91      0.50 o
  -3  -5   9        0.55        1.63      0.49 o
  -2  -5   9       39.20       37.33      0.64 o
  -1  -5   9      255.95      246.87      2.07 o
   0  -5   9        0.48        0.48      0.51 o
   1  -5   9       28.74       25.00      0.87 o
   2  -5   9       21.60       19.52      0.58 o
   3  -5   9       17.50       18.34      0.56 o
   4  -5   9       19.45       19.05      0.62 o
   5  -5   9       14.74       14.85      0.61 o
   6  -5   9       15.58       13.67      0.56 o
  -5  -4   9       26.75       29.82      0.95 o
  -4  -4   9       16.40       18.49      0.53 o
  -3  -4   9        4.35        5.72      0.53 o
  -2  -4   9       20.94       19.72      0.55 o
  -1  -4   9      125.29      122.12      1.46 o
   0  -4   9       16.75       16.46      0.57 o
   1  -4   9      198.68      188.09      2.69 o
   2  -4   9      139.57      140.61      1.66 o
   3  -4   9        0.01        0.70      0.50 o
   4  -4   9        1.92        2.48      0.51 o
   5  -4   9        2.20        3.01      0.43 o
   6  -4   9       17.04       16.40      0.57 o
   7  -4   9        1.32        1.09      0.47 o
  -5  -3   9       48.96       50.50      1.76 o
  -4  -3   9        0.16        0.74      0.49 o
  -3  -3   9       35.11       36.88      0.94 o
  -2  -3   9       22.02       21.09      0.53 o
  -1  -3   9      633.62      599.34      9.26 o
   0  -3   9        9.46       10.35      0.59 o
   1  -3   9       25.48       22.45      0.55 o
   2  -3   9      191.09      178.51      2.37 o
   3  -3   9       37.25       34.32      0.90 o
   4  -3   9        1.69        2.50      0.49 o
   5  -3   9       21.07       22.45      0.57 o
   6  -3   9       24.28       22.14      0.74 o
   7  -3   9        0.34        0.99      0.53 o
  -5  -2   9       64.14       65.48      2.18 o
  -4  -2   9        2.46        4.30      0.47 o
  -3  -2   9        7.34        8.08      0.50 o
  -2  -2   9       11.75       15.09      0.72 o
  -1  -2   9      273.07      257.68      4.79 o
   0  -2   9      148.38      150.62      1.82 o
   1  -2   9      152.81      150.55      3.48 o
   2  -2   9      113.37      113.59      2.58 o
   3  -2   9        5.25        5.41      0.61 o
   4  -2   9       16.38       16.02      0.58 o
   5  -2   9       85.78       83.13      1.51 o
   6  -2   9        3.18        3.21      0.50 o
   7  -2   9        1.74        1.31      0.57 o
   8  -2   9        8.04        6.27      0.53 o
  -5  -1   9       16.60       17.10      0.60 o
  -4  -1   9        7.59        9.09      0.48 o
  -3  -1   9       13.65       14.57      0.79 o
  -2  -1   9       36.78       36.20      1.16 o
  -1  -1   9      115.11      116.02      2.89 o
   0  -1   9      282.41      272.77      6.04 o
   1  -1   9        9.13        8.17      0.58 o
   2  -1   9      184.63      172.94      2.26 o
   3  -1   9       48.67       49.45      0.79 o
   4  -1   9       12.45       10.78      0.51 o
   5  -1   9        9.61        7.64      0.56 o
   6  -1   9        2.87        3.70      0.46 o
   7  -1   9        0.33        1.02      0.53 o
   8  -1   9        2.04        2.23      0.58 o
  -5   0   9       96.03       94.72      2.10 o
  -4   0   9        0.05        0.90      0.52 o
  -3   0   9       14.91       15.85      0.52 o
  -2   0   9       40.27       41.45      1.64 o
  -1   0   9       19.18       17.92      0.60 o
   0   0   9      205.47      196.27      4.22 o
   1   0   9      130.65      120.25      1.86 o
   2   0   9      165.78      166.32      2.72 o
   3   0   9       52.02       44.51      0.98 o
   4   0   9      130.34      124.39      1.55 o
   5   0   9       51.46       46.93      1.09 o
   6   0   9        4.25        4.05      0.53 o
   7   0   9       61.21       59.77      1.23 o
   8   0   9        7.38        6.39      0.56 o
   9   0   9        0.85        0.19      0.92 o
  -5   1   9        0.15        0.30      0.48 o
  -4   1   9       15.80       13.84      0.51 o
  -3   1   9        0.81        0.90      0.45 o
  -2   1   9       56.97       55.57      1.21 o
  -1   1   9       47.95       47.43      1.34 o
   0   1   9      669.52      642.82     16.49 o
   1   1   9       60.04       62.07      1.23 o
   2   1   9       53.46       43.95      0.81 o
   3   1   9       65.72       60.52      1.16 o
   4   1   9       38.61       43.50      0.64 o
   5   1   9        0.08        0.79      0.52 o
   6   1   9      225.64      216.05      4.47 o
   7   1   9       14.03       14.37      0.59 o
   8   1   9        0.44        1.79      0.61 o
   9   1   9        9.74        8.15      0.58 o
  -5   2   9       31.08       30.01      0.70 o
  -4   2   9        8.52       10.05      0.60 o
  -3   2   9       13.73       13.42      0.50 o
  -2   2   9       12.16       11.88      0.46 o
  -1   2   9      180.43      176.60      3.85 o
   0   2   9       55.96       54.30      1.48 o
   1   2   9       84.27       84.53      2.36 o
   2   2   9       75.28       84.13      2.05 o
   3   2   9        0.42        1.53      0.49 o
   4   2   9      127.20      127.20      2.47 o
   5   2   9       49.51       52.44      0.74 o
   6   2   9      191.82      184.19      4.22 o
   7   2   9       69.07       71.22      1.87 o
   8   2   9       27.95       26.75      0.84 o
   9   2   9        0.84        1.48      0.63 o
  -4   3   9       22.30       22.16      0.51 o
  -3   3   9        0.46        1.10      0.48 o
  -2   3   9        6.36        6.60      0.45 o
  -1   3   9      296.47      282.77      6.33 o
   0   3   9      356.85      334.46      7.42 o
   1   3   9       18.94       16.41      1.23 o
   2   3   9      123.20      115.63      2.88 o
   3   3   9      419.73      389.38     11.25 o
   4   3   9       74.47       82.69      2.46 o
   5   3   9       17.19       15.42      0.66 o
   6   3   9       51.23       45.06      1.05 o
   7   3   9       13.61       14.13      0.70 o
   8   3   9        6.86        7.12      0.66 o
   9   3   9        0.00       -0.41      0.64 o
  -4   4   9        4.48        6.37      0.49 o
  -3   4   9       25.64       24.88      0.58 o
  -2   4   9        7.61        7.03      0.48 o
  -1   4   9       78.90       80.85      1.21 o
   0   4   9        1.60        2.58      0.47 o
   1   4   9       90.55       84.05      1.41 o
   2   4   9       62.80       57.24      1.80 o
   3   4   9       37.23       34.58      0.73 o
   4   4   9        0.96        1.21      0.70 o
   5   4   9        0.99        0.82      0.72 o
   6   4   9      245.57      239.17      4.05 o
   7   4   9        0.19        0.17      0.87 o
   8   4   9       28.57       29.29      0.77 o
   9   4   9        1.48        1.28      0.59 o
  -3   5   9        0.36        1.44      0.49 o
  -2   5   9      111.32      110.16      1.98 o
  -1   5   9      189.71      179.73      2.50 o
   0   5   9        0.02        0.92      0.44 o
   1   5   9       62.07       58.12      0.93 o
   2   5   9       23.19       22.59      0.78 o
   3   5   9      175.93      175.27      7.30 o
   4   5   9      280.73      284.33     12.67 o
   5   5   9       16.14       15.36      1.20 o
   6   5   9       81.01       81.87      3.01 o
   7   5   9       33.95       33.99      0.82 o
   8   5   9        8.43        8.18      0.78 o
   9   5   9        9.38        9.63      0.77 o
  -3   6   9        0.15        0.71      0.64 o
  -2   6   9        0.37        0.36      0.48 o
  -1   6   9        0.19        0.90      0.53 o
   0   6   9       46.36       44.92      1.04 o
   1   6   9        5.90        7.15      0.48 o
   2   6   9        3.01        1.92      0.50 o
   3   6   9       28.70       28.09      1.20 o
   4   6   9        0.06        0.03      0.60 o
   5   6   9        9.67        8.90      0.67 o
   6   6   9       50.71       45.76      1.43 o
   7   6   9       24.44       27.17      0.98 o
   8   6   9        2.70        3.07      0.80 o
   9   6   9        0.27        1.77      0.86 o
  -2   7   9       95.80       94.84      1.41 o
  -1   7   9       61.94       63.61      1.21 o
   0   7   9        1.69        2.39      0.46 o
   1   7   9        2.03        3.18      0.54 o
   2   7   9       24.15       23.66      0.63 o
   3   7   9       18.72       19.50      0.72 o
   4   7   9       55.58       55.63      3.35 o
   5   7   9       10.54       10.55      0.67 o
   6   7   9       38.88       41.37      1.66 o
   7   7   9       17.30       18.82      0.90 o
   8   7   9       15.74       15.93      0.69 o
   9   7   9       16.91       16.76      0.98 o
  -1   8   9       11.70       10.07      0.55 o
   0   8   9        1.43        2.24      0.50 o
   1   8   9        5.00        3.85      0.50 o
   2   8   9       24.99       27.10      0.65 o
   3   8   9        1.08        1.37      0.51 o
   4   8   9        2.19        2.48      0.74 o
   5   8   9       10.39       11.71      0.73 o
   6   8   9        0.08        0.20      0.59 o
   7   8   9       53.21       49.53      2.71 o
   8   8   9        1.12        1.11      0.75 o
   9   8   9        0.07        0.72      0.96 o
   0   9   9       20.17       19.56      0.60 o
   1   9   9        9.69        8.96      0.63 o
   2   9   9       18.37       17.93      0.67 o
   3   9   9        9.26       10.05      0.65 o
   4   9   9        1.86        2.69      0.70 o
   5   9   9        0.17        1.20      0.75 o
   6   9   9        1.00        1.65      0.69 o
   7   9   9        6.46        8.68      0.95 o
   8   9   9       61.14       60.08      4.95 o
   1  10   9        7.51        9.15      0.59 o
   2  10   9        5.87        6.87      0.65 o
   3  10   9        3.42        4.39      0.57 o
   4  10   9       22.41       23.34      0.74 o
   5  10   9        0.02        0.85      0.67 o
   6  10   9        0.17        1.13      0.86 o
   7  10   9        1.73        2.58      0.93 o
   3  11   9        4.10        4.89      0.69 o
   4  11   9        0.07       -0.51      0.72 o
   5  11   9       11.89       11.43      0.85 o
   6  11   9        1.40        1.15      0.85 o
  -2  -8  10        7.85        7.84      0.55 o
  -1  -8  10       12.10       12.36      0.74 o
   0  -8  10        7.09        6.79      0.59 o
   1  -8  10        2.19        3.44      0.64 o
   2  -8  10       14.53       16.52      1.53 o
  -3  -7  10        0.11        1.16      0.57 o
  -2  -7  10        0.19        1.37      0.51 o
  -1  -7  10       12.73       13.04      0.60 o
   0  -7  10        1.56        2.29      0.54 o
   1  -7  10        7.82        8.34      0.82 o
   2  -7  10        2.34        2.87      0.57 o
   3  -7  10        0.13       -0.13      0.55 o
  -4  -6  10        2.64        3.58      0.58 o
  -3  -6  10       10.81       13.63      0.60 o
  -2  -6  10        0.00        1.17      0.59 o
  -1  -6  10        1.10        0.68      0.67 o
   0  -6  10       14.62       14.39      0.60 o
   1  -6  10        3.24        3.51      0.51 o
   2  -6  10       67.76       65.47      1.65 o
   3  -6  10       15.17       15.46      0.57 o
   4  -6  10       21.09       22.38      0.60 o
  -4  -5  10       48.92       52.72      1.74 o
  -3  -5  10        0.07        0.25      0.53 o
  -2  -5  10        6.90        7.38      0.53 o
  -1  -5  10       10.72       10.60      0.57 o
   0  -5  10        0.78       -0.12      0.48 o
   1  -5  10        1.53        2.32      0.72 o
   2  -5  10       18.62       20.45      0.64 o
   3  -5  10        4.03        4.10      0.59 o
   4  -5  10        4.14        4.67      0.59 o
   5  -5  10        3.33        5.35      0.61 o
  -4  -4  10        8.81        8.17      0.60 o
  -3  -4  10       20.14       21.36      0.55 o
  -2  -4  10        3.20        2.66      0.76 o
  -1  -4  10        9.95        9.37      0.49 o
   0  -4  10       57.38       57.40      1.02 o
   1  -4  10        6.30        5.20      0.49 o
   2  -4  10       86.43       83.43      1.70 o
   3  -4  10       30.01       31.84      0.91 o
   4  -4  10       17.85       18.56      0.86 o
   5  -4  10        0.03        0.03      0.43 o
   6  -4  10        0.10        1.30      0.54 o
  -5  -3  10       73.56       74.77      2.32 o
  -4  -3  10       40.51       41.67      1.04 o
  -3  -3  10        0.04        1.56      0.48 o
  -2  -3  10       23.95       23.35      0.52 o
  -1  -3  10       23.68       23.32      0.54 o
   0  -3  10       48.64       49.00      0.96 o
   1  -3  10       15.22       17.60      0.49 o
   2  -3  10       87.52       93.23      2.13 o
   3  -3  10       25.62       21.09      0.58 o
   4  -3  10       21.56       21.72      0.71 o
   5  -3  10       50.98       54.20      1.31 o
   6  -3  10        0.32        1.52      0.52 o
   7  -3  10        6.53        6.98      0.49 o
  -5  -2  10        7.99        6.60      0.54 o
  -4  -2  10       31.01       32.95      1.35 o
  -3  -2  10       80.76       78.29      2.57 o
  -2  -2  10        1.77        2.34      0.51 o
  -1  -2  10       61.82       60.55      1.22 o
   0  -2  10        5.20        4.06      0.49 o
   1  -2  10       12.22       12.15      0.76 o
   2  -2  10       29.87       26.81      0.54 o
   3  -2  10      145.06      137.00      2.11 o
   4  -2  10        9.21       11.92      0.55 o
   5  -2  10        7.57        9.39      0.60 o
   6  -2  10        2.12        2.66      0.53 o
   7  -2  10        6.19        6.73      0.66 o
  -5  -1  10       89.59       90.67      2.21 o
  -4  -1  10       59.40       58.59      1.48 o
  -3  -1  10       16.60       17.87      0.48 o
  -2  -1  10       43.09       43.44      1.20 o
  -1  -1  10       91.82       88.87      1.75 o
   0  -1  10        2.71        3.58      0.43 o
   1  -1  10       44.99       43.24      1.55 o
   2  -1  10        0.91        2.60      0.48 o
   3  -1  10       40.65       32.67      0.59 o
   4  -1  10       75.19       68.53      1.35 o
   5  -1  10       46.95       49.06      1.45 o
   6  -1  10        0.75        0.80      0.52 o
   7  -1  10        0.10        0.73      0.52 o
   8  -1  10        1.14        2.69      0.61 o
  -4   0  10       34.31       34.83      1.64 o
  -3   0  10       63.17       59.78      1.63 o
  -2   0  10        0.58        1.16      0.46 o
  -1   0  10      208.04      203.93      5.38 o
   0   0  10      138.71      135.97      3.46 o
   1   0  10       10.99       11.25      0.55 o
   2   0  10        0.89        1.91      0.44 o
   3   0  10      140.76      140.41      2.84 o
   4   0  10       87.41       86.51      2.08 o
   5   0  10      121.66      127.35      1.86 o
   6   0  10       43.20       42.75      0.71 o
   7   0  10       18.43       21.74      0.59 o
   8   0  10       13.92       13.17      0.65 o
  -4   1  10       41.51       39.44      1.21 o
  -3   1  10        0.02        0.97      0.65 o
  -2   1  10        4.60        5.09      0.42 o
  -1   1  10        0.06        0.10      0.47 o
   0   1  10      131.93      131.32      3.65 o
   1   1  10        5.05        5.25      0.57 o
   2   1  10        2.70        2.88      0.55 o
   3   1  10        6.91        6.35      0.60 o
   4   1  10      365.54      335.18      6.12 o
   5   1  10       65.38       65.38      1.05 o
   6   1  10        0.02       -0.02      0.62 o
   7   1  10       44.29       46.36      1.29 o
   8   1  10       20.24       21.69      0.67 o
  -4   2  10       21.11       21.47      0.82 o
  -3   2  10       68.00       67.49      2.22 o
  -2   2  10       12.50       14.12      0.73 o
  -1   2  10      188.38      181.43      6.05 o
   0   2  10       18.81       14.72      0.74 o
   1   2  10        5.19        6.26      0.57 o
   2   2  10       85.85       80.45      2.34 o
   3   2  10       83.13       93.53      1.58 o
   4   2  10       49.22       51.00      0.77 o
   5   2  10       70.83       73.17      1.06 o
   6   2  10        0.08        0.58      0.51 o
   7   2  10        9.11       13.40      0.60 o
   8   2  10        2.84        3.88      0.60 o
   9   2  10        1.74        2.23      0.59 o
  -4   3  10       16.55       15.83      0.48 o
  -3   3  10        0.11        0.95      0.42 o
  -2   3  10        0.44        0.92      0.52 o
  -1   3  10        1.84        2.34      0.55 o
   0   3  10      208.98      208.97      6.21 o
   1   3  10      123.61      110.81      4.15 o
   2   3  10        0.15        0.18      0.47 o
   3   3  10        0.19        0.88      0.59 o
   4   3  10      237.38      235.57      7.65 o
   5   3  10       73.03       75.88      2.21 o
   6   3  10       16.45       16.21      0.68 o
   7   3  10       87.52       90.22      1.26 o
   8   3  10       22.45       23.19      0.66 o
   9   3  10       16.31       14.38      0.60 o
  -3   4  10       21.64       22.15      0.90 o
  -2   4  10       26.02       26.91      0.69 o
  -1   4  10       46.68       44.96      0.74 o
   0   4  10      354.92      332.18      8.59 o
   1   4  10      117.22      115.77      2.46 o
   2   4  10      126.60      120.54      3.93 o
   3   4  10      137.36      138.78      4.15 o
   4   4  10       29.36       26.27      0.89 o
   5   4  10        0.01        1.21      0.56 o
   6   4  10       16.83       18.37      0.69 o
   7   4  10       33.20       33.47      2.18 o
   8   4  10        1.96        3.69      0.65 o
   9   4  10       18.74       19.34      0.99 o
  -3   5  10        1.59        1.25      0.50 o
  -2   5  10        0.01        0.56      0.52 o
  -1   5  10        7.43        7.40      0.43 o
   0   5  10       35.11       36.21      0.62 o
   1   5  10        0.01        0.82      0.44 o
   2   5  10       55.78       51.76      1.29 o
   3   5  10        1.92        1.27      0.48 o
   4   5  10       61.77       69.55      3.03 o
   5   5  10       36.00       38.86      1.26 o
   6   5  10        2.04        2.55      0.59 o
   7   5  10        3.65        4.37      0.66 o
   8   5  10        8.35        9.78      0.68 o
   9   5  10        1.64        2.15      0.83 o
  -2   6  10        1.58        2.24      0.60 o
  -1   6  10        1.27        2.42      0.49 o
   0   6  10       42.94       40.53      0.61 o
   1   6  10       43.13       42.28      1.22 o
   2   6  10       18.79       19.11      0.81 o
   3   6  10       38.22       36.54      1.01 o
   4   6  10       79.88       79.22      3.37 o
   5   6  10        3.18        3.92      0.59 o
   6   6  10        2.90        3.56      0.67 o
   7   6  10       19.38       20.31      0.97 o
   8   6  10        2.90        1.50      0.86 o
   9   6  10       28.32       29.16      0.97 o
  -1   7  10        0.16        0.75      0.55 o
   0   7  10        1.16        2.22      0.49 o
   1   7  10       55.79       53.54      0.98 o
   2   7  10        7.80        6.18      0.48 o
   3   7  10        0.06        0.50      0.54 o
   4   7  10       57.62       57.49      2.90 o
   5   7  10      102.61      107.48      4.78 o
   6   7  10        0.15       -0.33      0.70 o
   7   7  10        0.02       -0.03      0.60 o
   8   7  10        8.16        8.94      0.73 o
   9   7  10        1.29        1.45      1.27 o
   0   8  10        3.12        4.51      0.56 o
   1   8  10        1.32        2.13      0.55 o
   2   8  10       61.77       59.55      0.89 o
   3   8  10        5.45        5.26      0.54 o
   4   8  10        8.07        9.71      0.83 o
   5   8  10       38.42       43.12      1.63 o
   6   8  10        6.18        6.20      0.71 o
   7   8  10       25.58       27.53      1.27 o
   8   8  10        6.12        6.84      0.97 o
   1   9  10       10.79       11.11      0.62 o
   2   9  10        0.25        0.74      0.60 o
   3   9  10       10.98       10.37      0.63 o
   4   9  10        3.75        4.55      0.60 o
   5   9  10       93.67       93.46      1.98 o
   6   9  10       13.01       15.81      0.84 o
   7   9  10        0.44        0.46      0.85 o
   8   9  10        1.00        3.17      0.97 o
   2  10  10       13.99       10.35      0.58 o
   3  10  10        0.11        0.61      0.53 o
   4  10  10        0.53        0.98      0.74 o
   5  10  10        1.05        1.85      0.85 o
   6  10  10        1.36        2.34      1.09 o
   7  10  10       10.34        9.65      1.23 o
  -1  -7  11        0.02        0.65      0.55 o
   0  -7  11       11.11       11.14      0.57 o
   1  -7  11        4.39        5.42      0.63 o
   2  -7  11        6.48        6.41      0.58 o
  -3  -6  11        4.89        5.68      0.81 o
  -2  -6  11       12.10       11.40      0.58 o
  -1  -6  11        5.63        7.11      0.58 o
   0  -6  11        4.74        5.75      0.52 o
   1  -6  11        1.11        2.00      0.47 o
   2  -6  11        7.49        8.09      0.57 o
   3  -6  11        4.01        5.42      0.60 o
   4  -6  11        1.33        1.98      0.53 o
  -3  -5  11       22.17       26.62      0.62 o
  -2  -5  11       11.24       10.68      0.58 o
  -1  -5  11        0.33        1.96      0.57 o
   0  -5  11        3.62        4.03      0.54 o
   1  -5  11        4.85        5.48      0.56 o
   2  -5  11        1.22        1.98      0.51 o
   3  -5  11       15.93       14.45      0.62 o
   4  -5  11        3.47        3.21      0.56 o
   5  -5  11        0.62        1.32      0.56 o
  -4  -4  11      103.73      108.90      1.89 o
  -3  -4  11        4.87        6.66      0.53 o
  -2  -4  11       40.94       39.60      0.87 o
  -1  -4  11       51.69       52.38      1.02 o
   0  -4  11        0.00        0.35      0.49 o
   1  -4  11       12.48       12.21      0.62 o
   2  -4  11       44.55       44.61      1.18 o
   3  -4  11       12.75       13.95      0.68 o
   4  -4  11        6.64        7.19      0.52 o
   5  -4  11       17.88       17.28      0.59 o
   6  -4  11        1.18        1.72      0.56 o
  -4  -3  11        1.57        1.81      0.48 o
  -3  -3  11      101.52      114.30      2.58 o
  -2  -3  11       11.62       11.63      0.60 o
  -1  -3  11        0.65        0.87      0.47 o
   0  -3  11       23.08       23.56      0.99 o
   1  -3  11       40.83       41.94      0.59 o
   2  -3  11       58.10       59.11      1.26 o
   3  -3  11        3.00        3.14      0.52 o
   4  -3  11        4.17        4.13      0.53 o
   5  -3  11        0.46        1.97      0.54 o
   6  -3  11        7.94        6.53      0.61 o
  -4  -2  11       37.95       37.62      1.32 o
  -3  -2  11        0.01        0.20      0.55 o
  -2  -2  11       97.19       98.90      2.44 o
  -1  -2  11       47.00       47.09      1.11 o
   0  -2  11       10.71        9.54      0.73 o
   1  -2  11        3.14        3.12      0.43 o
   2  -2  11        4.31        2.50      0.50 o
   3  -2  11        3.94        4.47      0.53 o
   4  -2  11        1.71        1.38      0.46 o
   5  -2  11       42.01       41.76      0.77 o
   6  -2  11       22.09       21.02      1.06 o
   7  -2  11        9.54        9.91      0.85 o
  -4  -1  11        8.56        8.81      0.50 o
  -3  -1  11       88.29       94.48      2.59 o
  -2  -1  11       20.91       20.01      0.57 o
  -1  -1  11        0.62        0.51      0.49 o
   0  -1  11      100.46       93.61      1.35 o
   1  -1  11       18.41       15.38      0.60 o
   2  -1  11       42.81       44.07      0.78 o
   3  -1  11        4.61        4.74      0.47 o
   4  -1  11       11.19       10.89      0.52 o
   5  -1  11        0.06        0.71      0.58 o
   6  -1  11       12.36       11.52      0.59 o
   7  -1  11        7.32        6.93      0.59 o
  -4   0  11        4.32        4.17      0.56 o
  -3   0  11        9.18        9.52      0.86 o
  -2   0  11       68.34       70.96      2.05 o
  -1   0  11       25.89       26.14      0.68 o
   0   0  11        7.26        9.42      0.47 o
   1   0  11        0.27        0.64      0.48 o
   2   0  11       23.68       30.12      0.61 o
   4   0  11        4.43        6.10      0.61 o
   5   0  11       47.43       48.25      0.94 o
   6   0  11       12.11       11.48      0.55 o
   7   0  11       25.20       24.06      0.87 o
   8   0  11        6.82        7.69      0.64 o
  -3   1  11       20.55       19.94      0.67 o
  -2   1  11       27.61       28.15      0.99 o
  -1   1  11        0.26        1.47      0.47 o
   0   1  11       67.55       64.89      1.76 o
   1   1  11       23.69       21.72      0.85 o
   2   1  11        5.40        2.91      0.45 o
   3   1  11       57.73       66.28      2.01 o
   4   1  11        0.92        1.72      0.56 o
   5   1  11        0.06        0.72      0.56 o
   6   1  11       26.81       27.21      0.63 o
   7   1  11       35.95       34.92      0.67 o
   8   1  11        0.14        1.03      0.61 o
  -3   2  11        9.70        9.68      0.48 o
  -2   2  11       23.72       26.00      0.99 o
  -1   2  11       47.46       45.42      1.28 o
   0   2  11       38.64       36.97      1.08 o
   1   2  11       38.33       36.65      1.91 o
   2   2  11        5.29        6.13      0.50 o
   3   2  11      100.39       86.47      1.76 o
   4   2  11       86.64       88.30      1.02 o
   5   2  11       29.01       31.96      0.66 o
   6   2  11        0.48        0.79      0.52 o
   7   2  11       22.57       22.82      0.64 o
   8   2  11       13.79       14.00      0.63 o
  -3   3  11       15.15       13.28      0.55 o
  -2   3  11       16.53       17.26      0.52 o
  -1   3  11        5.24        5.63      0.47 o
   0   3  11       21.57       21.24      0.58 o
   1   3  11       59.11       56.71      1.72 o
   2   3  11        0.39        1.08      0.51 o
   3   3  11       94.02       95.16      3.11 o
   4   3  11        6.55        4.21      0.56 o
   5   3  11       11.79       12.79      0.62 o
   6   3  11       18.03       20.96      1.64 o
   7   3  11       22.22       23.98      0.73 o
   8   3  11        0.11        0.96      0.71 o
   9   3  11        0.03        0.37      1.37 o
  -2   4  11       20.06       20.66      0.65 o
  -1   4  11        9.20        9.94      0.64 o
   0   4  11        0.07        0.77      0.52 o
   1   4  11        1.39        1.36      0.55 o
   2   4  11        6.50        6.21      0.56 o
   3   4  11        2.70        3.62      0.53 o
   4   4  11       68.25       67.78      2.38 o
   5   4  11       36.97       39.85      1.04 o
   6   4  11       11.92       10.69      0.85 o
   7   4  11       19.44       20.83      0.72 o
   8   4  11       36.18       38.55      0.84 o
   9   4  11        0.12        0.59      0.99 o
  -2   5  11       10.80       11.01      0.59 o
  -1   5  11        0.01        1.18      0.61 o
   0   5  11       13.58       14.42      0.50 o
   1   5  11       42.15       40.36      0.93 o
   2   5  11        5.90        5.36      0.51 o
   3   5  11       32.90       32.67      0.80 o
   4   5  11        0.03       -0.06      0.55 o
   5   5  11       42.62       42.75      2.12 o
   6   5  11       24.88       27.35      1.41 o
   7   5  11       27.72       31.12      0.84 o
   8   5  11        0.28        0.23      0.73 o
   9   5  11       12.78       12.21      1.37 o
  -1   6  11        6.59        7.84      0.48 o
   0   6  11        0.01        1.14      0.49 o
   1   6  11        5.11        5.01      0.41 o
   2   6  11        5.88        6.40      0.50 o
   3   6  11        0.01        0.62      0.58 o
   4   6  11       64.30       64.98      2.45 o
   5   6  11       88.03       94.85      3.16 o
   6   6  11        1.11        0.35      0.59 o
   7   6  11       20.89       22.37      1.73 o
   8   6  11       16.90       17.92      0.90 o
   0   7  11        7.12        7.45      0.49 o
   1   7  11        1.04        0.75      0.43 o
   2   7  11        0.13        1.18      0.49 o
   3   7  11        7.41        7.96      0.61 o
   4   7  11        6.78        8.94      0.62 o
   5   7  11       40.49       37.79      2.29 o
   6   7  11       16.03       16.26      0.66 o
   7   7  11        5.98        7.74      0.76 o
   8   7  11        3.24        3.52      0.85 o
   1   8  11        9.26       10.74      0.53 o
   2   8  11        2.82        3.77      0.53 o
   3   8  11        1.05        1.48      0.60 o
   4   8  11       56.47       55.69      2.70 o
   5   8  11       61.19       63.22      2.09 o
   6   8  11        1.25        2.21      0.66 o
   7   8  11        1.37        1.58      0.74 o
   8   8  11       21.13       21.58      0.93 o
   2   9  11        0.24        0.47      0.66 o
   3   9  11        2.34        3.37      0.62 o
   4   9  11        9.18       10.09      0.69 o
   5   9  11       32.97       32.00      1.52 o
   6   9  11       14.79       14.81      1.00 o
   7   9  11        8.55        8.06      0.74 o
   4  10  11       20.74       16.99      1.09 o
   5  10  11        9.00        8.19      1.06 o
  -1  -6  12        1.12        0.56      0.60 o
   0  -6  12        9.03        9.50      0.65 o
   1  -6  12       13.79       14.51      0.56 o
   2  -6  12        1.52        2.22      0.57 o
  -2  -5  12        8.70        8.47      0.56 o
  -1  -5  12       27.53       27.86      1.00 o
   0  -5  12        7.49        8.35      0.56 o
   1  -5  12        0.27        0.82      0.55 o
   2  -5  12       32.17       33.42      0.98 o
   3  -5  12        0.37        1.24      0.60 o
   4  -5  12        4.04        3.71      0.59 o
  -2  -4  12       10.53       13.33      1.04 o
  -1  -4  12        0.50        0.90      0.53 o
   0  -4  12       29.42       28.10      0.65 o
   1  -4  12       15.32       16.71      0.52 o
   2  -4  12        7.29        7.52      0.55 o
   3  -4  12       19.75       23.85      0.74 o
   4  -4  12        3.23        3.78      0.56 o
   5  -4  12        4.51        4.34      0.58 o
  -3  -3  12        0.34        0.95      0.57 o
  -2  -3  12       19.46       20.40      0.74 o
  -1  -3  12       53.39       57.66      1.45 o
   0  -3  12       13.27       13.47      0.64 o
   1  -3  12       17.63       18.74      0.57 o
   2  -3  12       14.17       15.16      0.55 o
   3  -3  12        0.52        0.79      0.54 o
   4  -3  12       12.65       12.88      0.68 o
   5  -3  12        1.76        2.05      0.60 o
   6  -3  12        2.05        1.73      0.62 o
  -3  -2  12        8.98        9.64      0.69 o
  -2  -2  12        0.05        0.94      0.48 o
  -1  -2  12        1.55        1.90      0.69 o
   0  -2  12        2.51        3.80      0.89 o
   1  -2  12       47.73       47.92      0.63 o
   2  -2  12       53.97       56.60      0.94 o
   3  -2  12       62.20       62.80      0.64 o
   4  -2  12        1.22        1.98      0.60 o
   5  -2  12        0.19        0.37      0.58 o
   6  -2  12       12.67       13.20      0.67 o
  -3  -1  12       22.21       24.40      0.87 o
  -2  -1  12        7.10        6.14      0.46 o
  -1  -1  12       60.66       67.75      1.42 o
   0  -1  12       21.94       25.98      0.74 o
   1  -1  12       22.94       25.21      0.63 o
   2  -1  12       12.73       15.93      0.63 o
   3  -1  12       54.01       56.85      0.90 o
   4  -1  12        4.20        4.79      0.53 o
   5  -1  12        9.54       11.05      0.61 o
   6  -1  12        4.28        4.98      0.57 o
   7  -1  12        7.01        7.42      0.71 o
  -3   0  12       11.22       12.88      0.52 o
  -2   0  12        5.53        7.19      0.61 o
  -1   0  12        0.87        1.76      0.48 o
   0   0  12        7.34        7.50      0.49 o
   1   0  12       92.46       79.18      1.74 o
   2   0  12       10.77        9.29      0.55 o
   3   0  12       14.70       13.84      0.72 o
   4   0  12       10.75       12.59      0.57 o
   5   0  12        2.33        1.48      0.57 o
   6   0  12       19.32       22.04      0.85 o
   7   0  12        2.33        2.63      0.59 o
  -3   1  12        5.20        7.03      0.64 o
  -2   1  12       12.16       11.97      0.50 o
  -1   1  12       30.97       30.93      1.22 o
   0   1  12       21.41       25.02      1.00 o
   1   1  12        7.48        9.04      0.69 o
   2   1  12       55.54       64.57      1.33 o
   3   1  12       59.04       62.73      1.73 o
   4   1  12       24.86       23.21      0.63 o
   5   1  12       10.37       13.04      0.56 o
   6   1  12        0.76        2.22      0.57 o
   7   1  12       17.30       16.74      0.57 o
   8   1  12       23.85       23.53      1.29 o
  -2   2  12        1.37        2.16      0.54 o
  -1   2  12       10.25       10.45      0.54 o
   0   2  12       23.13       21.59      0.51 o
   1   2  12       56.28       54.93      1.73 o
   2   2  12        3.99        3.02      0.56 o
   3   2  12        0.12        1.87      0.52 o
   4   2  12       36.18       31.46      0.57 o
   5   2  12        8.79        8.58      0.54 o
   6   2  12       19.00       20.60      0.63 o
   7   2  12        9.14        8.77      0.63 o
   8   2  12        4.19        4.05      0.71 o
  -2   3  12       27.10       26.79      0.77 o
  -1   3  12       24.91       23.84      1.00 o
   0   3  12        6.83        6.81      0.54 o
   1   3  12       20.23       22.56      0.84 o
   2   3  12       54.14       52.27      2.15 o
   3   3  12        0.32        0.96      0.46 o
   4   3  12        2.05        3.76      0.58 o
   5   3  12        7.72        8.19      0.59 o
   6   3  12        0.01       -0.07      0.57 o
   7   3  12        3.27        3.82      0.63 o
   8   3  12       35.03       34.84      1.76 o
  -1   4  12       17.34       15.67      0.50 o
   0   4  12        2.71        2.97      0.51 o
   1   4  12       41.49       43.64      1.25 o
   2   4  12       28.87       25.87      1.11 o
   3   4  12        6.68        9.01      0.54 o
   4   4  12       21.85       21.38      0.62 o
   5   4  12        5.62        6.48      0.79 o
   6   4  12       50.03       51.20      2.18 o
   7   4  12        2.99        5.38      0.77 o
   8   4  12        7.73        8.31      0.76 o
  -1   5  12       29.75       27.38      1.30 o
   0   5  12        0.00       -0.17      0.56 o
   1   5  12       12.28       11.98      0.58 o
   2   5  12       26.38       25.15      1.02 o
   3   5  12        4.43        4.74      0.53 o
   4   5  12        3.68        6.17      0.58 o
   5   5  12        7.51        7.19      0.67 o
   6   5  12        0.44        1.55      0.67 o
   7   5  12        5.56        6.67      0.72 o
   8   5  12       32.52       34.59      0.96 o
   0   6  12        7.28        7.49      0.49 o
   1   6  12       42.70       42.12      0.74 o
   2   6  12        9.86        8.70      0.50 o
   3   6  12       11.48       12.53      0.65 o
   4   6  12        6.62        7.99      0.61 o
   5   6  12       18.90       21.27      1.44 o
   6   6  12       43.38       46.33      3.28 o
   7   6  12        0.88        2.02      0.68 o
   8   6  12        3.83        4.66      0.69 o
   1   7  12        2.98        2.77      0.56 o
   2   7  12       32.89       33.79      0.85 o
   3   7  12        6.92        6.23      0.56 o
   4   7  12       19.74       21.49      0.72 o
   5   7  12       10.33       10.25      0.70 o
   6   7  12        0.00        0.52      0.60 o
   7   7  12       28.25       28.25      0.92 o
   2   8  12        0.86        0.78      0.58 o
   3   8  12        0.12        0.45      0.62 o
   4   8  12        0.19        0.70      0.53 o
   5   8  12       24.13       22.72      0.70 o
   6   8  12        2.79        4.05      0.69 o
   7   8  12        0.19        0.58      0.65 o
   4   9  12        0.97        1.65      0.68 o
   5   9  12       15.15       15.93      1.10 o
   1  -5  13        0.01        0.38      0.54 o
   2  -5  13        0.37        1.46      1.30 o
  -1  -4  13       12.97       12.42      0.71 o
   0  -4  13       16.13       18.40      0.63 o
   1  -4  13        1.94        3.06      0.48 o
   2  -4  13        1.73        1.83      0.51 o
   3  -4  13       75.40       77.86      1.89 o
  -1  -3  13        0.81        1.12      0.52 o
   0  -3  13        6.82        7.42      0.57 o
   1  -3  13        2.37        2.74      0.50 o
   2  -3  13        5.69        6.91      0.75 o
   3  -3  13        0.00        0.35      0.51 o
   4  -3  13       46.97       44.45      2.11 o
   5  -3  13        0.29       -0.36      0.79 o
  -2  -2  13       34.23       32.80      2.24 o
  -1  -2  13       18.82       23.00      1.47 o
   0  -2  13       13.70       15.25      0.70 o
   1  -2  13        8.78        8.69      0.52 o
   2  -2  13       18.21       18.25      0.64 o
   3  -2  13       10.27        9.92      0.56 o
   4  -2  13       12.75       15.39      0.56 o
   5  -2  13        2.79        1.94      0.52 o
  -2  -1  13        0.41        1.68      0.58 o
  -1  -1  13        1.79        3.55      0.54 o
   0  -1  13        3.20        4.95      0.55 o
   1  -1  13       12.79       14.65      0.54 o
   2  -1  13        1.34        1.94      0.54 o
   3  -1  13        0.52        0.42      0.50 o
   4  -1  13       82.69       88.56      1.41 o
   5  -1  13        1.52        2.35      0.57 o
   6  -1  13       20.68       20.79      0.65 o
  -2   0  13       34.15       35.97      1.73 o
  -1   0  13       44.76       48.11      1.55 o
   0   0  13       21.51       24.51      0.98 o
   1   0  13       34.66       35.66      0.57 o
   2   0  13      101.41      110.47      2.26 o
   3   0  13        0.08        0.39      0.66 o
   4   0  13        9.94        9.58      0.51 o
   5   0  13       23.44       22.78      0.58 o
   6   0  13        4.28        4.03      0.59 o
  -1   1  13        6.61        6.39      0.44 o
   0   1  13        0.71        1.14      0.49 o
   1   1  13       26.03       24.05      0.57 o
   2   1  13        0.49        1.63      0.68 o
   3   1  13       27.47       26.48      0.87 o
   4   1  13        7.90        9.33      0.58 o
   5   1  13       12.78       13.38      0.56 o
   6   1  13       17.12       17.49      0.59 o
   7   1  13        0.00        0.01      0.60 o
  -1   2  13       26.76       26.14      1.15 o
   0   2  13        0.06        0.43      0.49 o
   1   2  13        2.17        2.23      0.49 o
   2   2  13      103.51      111.76      2.92 o
   3   2  13        3.68        4.60      0.51 o
   4   2  13        0.71        1.22      0.57 o
   5   2  13        7.59        8.83      0.61 o
   6   2  13       14.73       16.25      0.64 o
   7   2  13        9.81        9.97      0.72 o
  -1   3  13        7.47        7.17      0.57 o
   0   3  13       26.68       25.72      0.74 o
   1   3  13        3.38        3.35      0.50 o
   2   3  13        2.48        3.41      0.62 o
   3   3  13       30.15       28.87      0.77 o
   4   3  13       14.00       15.70      0.53 o
   5   3  13       22.55       21.80      0.79 o
   6   3  13        7.22        7.43      0.54 o
   7   3  13       12.10       12.49      1.09 o
   0   4  13        1.51        1.97      0.50 o
   1   4  13        2.98        4.35      0.49 o
   2   4  13       80.36       78.67      3.47 o
   3   4  13        6.63        6.34      0.53 o
   4   4  13       22.62       23.29      0.75 o
   5   4  13        1.03        1.45      0.59 o
   6   4  13        6.50        6.88      0.82 o
   7   4  13       12.03       11.76      0.94 o
   0   5  13       28.59       28.03      1.47 o
   1   5  13        0.79        0.66      0.48 o
   2   5  13       13.35       13.48      0.57 o
   3   5  13       24.56       25.59      0.64 o
   4   5  13       36.73       35.32      1.45 o
   5   5  13        4.37        5.30      0.72 o
   6   5  13        0.91        1.04      0.59 o
   7   5  13       35.65       38.21      1.31 o
   1   6  13       37.14       32.79      0.88 o
   2   6  13       20.57       17.78      0.58 o
   3   6  13        6.72        6.38      0.65 o
   4   6  13       16.09       16.12      1.04 o
   5   6  13        3.76        5.61      0.68 o
   6   6  13        1.22        2.17      0.67 o
   7   6  13        0.02        0.92      0.69 o
   2   7  13        1.11        1.70      0.55 o
   3   7  13       19.33       19.56      1.16 o
   4   7  13        6.24        6.06      1.04 o
   5   7  13        0.00        0.94      0.71 o
   6   7  13        0.19        0.62      0.68 o
   5   8  13        1.28        0.31      1.45 o
   1  -3  14       19.26       20.97      0.76 o
   2  -3  14        5.74        5.95      0.60 o
   0  -2  14       11.81       12.88      0.55 o
   1  -2  14        4.81        5.11      0.66 o
   2  -2  14        1.83        2.74      0.45 o
   3  -2  14       13.99       15.05      0.59 o
   4  -2  14        4.39        4.35      0.63 o
   0  -1  14       27.59       27.52      1.07 o
   1  -1  14        0.68        1.08      0.53 o
   2  -1  14       18.13       18.50      0.59 o
   3  -1  14       26.11       28.42      1.28 o
   4  -1  14        3.78        3.64      0.59 o
   5  -1  14        9.43        9.92      0.52 o
   0   0  14       13.38       12.67      0.54 o
   1   0  14        3.61        3.94      0.51 o
   2   0  14        0.70        1.54      0.45 o
   3   0  14        4.60        4.51      0.58 o
   4   0  14       19.37       20.32      0.53 o
   5   0  14        1.78        1.83      0.51 o
   0   1  14       41.10       39.79      0.94 o
   1   1  14       10.64       12.78      0.54 o
   2   1  14        6.73        8.02      0.57 o
   3   1  14        6.90        7.24      0.49 o
   4   1  14        1.79        1.47      0.54 o
   5   1  14       21.98       22.68      0.59 o
   6   1  14        1.75        2.50      0.61 o
   0   2  14       16.44       16.51      1.05 o
   1   2  14       38.73       41.03      1.40 o
   2   2  14        0.88        1.54      0.48 o
   3   2  14       19.94       20.31      0.80 o
   4   2  14       21.27       22.10      0.85 o
   5   2  14        1.27        1.83      0.56 o
   6   2  14        2.59        2.30      0.52 o
   1   3  14        5.06        6.46      0.59 o
   2   3  14        0.38        1.88      0.56 o
   3   3  14        0.43        0.68      0.54 o
   4   3  14        0.32        1.22      0.55 o
   5   3  14       15.31       14.46      1.56 o
   6   3  14        1.65        1.87      0.61 o
   1   4  14       99.12      100.36      2.02 o
   2   4  14        9.73        8.14      0.57 o
   3   4  14       20.15       20.25      0.64 o
   4   4  14       28.47       31.78      1.24 o
   5   4  14       14.44       15.62      0.66 o
   6   4  14       13.37       15.02      0.66 o
   2   5  14       32.53       32.97      0.69 o
   3   5  14        0.82        1.47      0.51 o
   4   5  14       25.45       27.24      1.53 o
   5   5  14        3.87        3.54      0.59 o
   6   5  14        0.14        0.77      0.61 o
   3   6  14       12.20       10.33      0.69 o
   4   6  14       12.87       14.27      1.66 o
   5   6  14        4.73        4.92      0.64 o
   2   1  15        0.12       -1.01      1.38 o
   3   1  15        0.16        0.93      0.49 o
   4   1  15        9.79        7.25      1.43 o
   3   2  15        3.05        5.37      0.77 o
   4   2  15        0.09        0.68      0.68 o
   3   3  15       22.36       20.90      1.88 o
   4   3  15       38.96       37.22      1.76 o
 
